# Supplementary material for: Clinical and transcriptomic characterization of patients with chronic lymphocytic leukemia harboring t(14;19): an ERIC study
Source: Leukemia. 2025 Sep 19;39(12):2957–67. doi: 10.1038/s41375-025-02755-8 (PMC12634426; doi:10.1038/s41375-025-02755-8)
Supplement: Supplementary file 3 — Supplementary Tables [file 41375_2025_2755_MOESM3_ESM.xlsx]

## Sheet: Supplementary Table S1
Table S1. Primers used for RT-qPCR.
	PRIMER	SEQUENCE (5’-3’)
BCL3	Forward	CGTGAACGCGCAAATGTACT
	Reverse	GATGTCGATGACCCTGCGG
BCL2L11	Forward	TGGCAAAGCAACCTTCTGATG
	Reverse	GCAGGCTGCAATTGTCTACCT
BTK	Forward	GTTCCCTTATCCCTTCCAGGTTGTAT
	Reverse	AATCCACCGCTTCCTTAGTTCTTCAG
GAPDH	Forward	AATGGAAATCCCATCACCA
	Reverse	CGCCCCACTTGATTTTGG
LAG3	Forward	CCATCACCACTTAGCGGAAAGC
	Reverse	GCTCCAGACCCAGAACAGTGAG
LYN	Forward	GCTCAGATTGCAGAGGGAATGG
	Reverse	GAGCCGTCCACTTAATAGGGAAC
MDM2	Forward	AGTCAATCAGCAGGAATC
	Reverse	CAAAGGAAAGGGAAATAC
NFKBIA	Forward	CAGCAGACTCCACTCCACTTG
	Reverse	TGCTCACAGGCAAGGTGTAG
PTPN6	Forward	AATGCGTCCCATACTGGCCCGA
	Reverse	CCCGCAGTTGGTCACAGAGT
TIGIT	Forward	CCTCGCCTCAGGAATGATGAC
	Reverse	CTGGGTCACTTGTGCCGT

## Sheet: Supplementary Table S2
Table S2 Clinical and biological features of patients
	tCLL (n=101)	oCLL (n=450)	Baliakas P. et al (n=5,290)		Chatzikonstantinou T et al. (n=19,804)	p value
Age (years)
median±sd	57±12	63±12	64.6		65yy (IQR 57-73)	<0.0001
Gender
Female Male	41 (41%) 60 (59%)	211 (39%) 329 (61%)	1,988 (38%) 3,302 (62%)		7,662 (38%) 12,142 (61%)	0.8245 0.6837
Binet stage
A B C	60 (59%) 28 (28%) 13 (13%)	407 (75%) 103 (19%) 30 (6%)	3,030 (68%) 1,041 (23%)		n.a.	0.0016 0.0012
IGHV status*
M-IGHV U-IGHV	10 (12%) 75 (91%)	231 (43%) 309 (57%)	2,940 (56%) 1,514 (44%)		4,256 (50%) 4,181 (50%)	<0.0001 <0.0001 <0.0001
IGHV genes
IGHV4-39§	21 (31.3%)	5 (1%)	-		-	<0.0001
BCR stereotyped
subset #8°	12 (32%)	3 (0.6%)	n.a.		n.a.	<0.0001
FISH+
13q- Normal +12 11q- 17p-	5 (5%) 19 (20%) 55 (57%) 8 (8%) 9 (9%)	208 (39%) 154 (29%) 84 (15%) 52 (10%) 42 (8%)	1,734 (38%) 1,144 (25%) 685 (15%) 487 (11%) 450 (10%)		4,347 (44%) 1774 (18%) 1,597 (16%) 1,309 (13%) 962 (10%)	<0.0001 <0.0001 <0.0001
TP53 abn+
Normal Disrupted	83 (86%) 13 (14%)	482 (89%) 58 (11%)	4,311 (87%) 657 (13%)		3,886 (86%) 609 (14%)	0.4807 0.9999 0.9999
KARYOTYPE
no CK CK3 CK5	48 (48%) 53 (52%) 20 (20%)	433 (80%) 107 (20%) 52 (9.6%)	4,496 (84%) 794 (16%) 271 (5%)		2,653 (87%) 384 (13%) 190 (6%)	<0.0001 <0.0001 <0.0001
Richter syndrome
cases	13 (13%)	28 (5%)	n.a.		636 (3%)	0.0064 <0.0001
tCLL= CLL with t(14;19), oCLL= CLL without t(14;19), sd = standard deviation, M-IGHV = mutated IGHV gene, U-IGHV = unmutated IGHV gene, 13q- = 13q34 but interphase FISH analysis, 11q- = del11q22-23 by interphase FISH analysis, 17p-= 17p13 by interphase FISH analysis. TP53 abn = TP53 abnormalities include deletions and/or mutations, CK3 = complex karyotype, ⩾3 chromosome abnormalities, CK5 = ⩾5 ch…

## Sheet: Supplementary Table S3
Table S3. Clinical and biological features of all CLL patients with t(14;19) (tCLL) and those sequenced.
	All tCLL Patients n=101	RNAseq tCLL patients n=25	p values	RNAseq oCLLs n=22
Age (years)
median ± sd	57±12	60±12	0.5082	69±8
Gender
Female Male	41 (41%) 60 (59%)	11 (44%) 14 (56%)	0.8221	9 (41%) 13 (59%)
Binet stage
A B C	60 (59%) 28 (28%) 13 (13%)	16 (64%) 7 (28%) 2 (8%)	>0.999	17 (68%) 4 (18%) 1 (5%)
Immunoglobulin
IgM/IgD IgG none	50 (63%) 24 (30%) 5 (6%)	15 (60%) 8 (32%) 2 (8)	0.9381	20 (91%) 0 (0%) 2 (9%)
IGHV status
M-IGHV U-IGHV	10 (12%)* 75 (91%)*	3 (12%) 21 (91%)	>0.999	10 (45%) 12 (55%)
BCR stereotyped
subset #8	12 (32%)°	9 (36%)	0.788	0 (0%)
FISH
13q- Normal +12 11q- 17p-	5 (5%)+ 19 (20%)+ 55 (57%)+ 8 (8%)+ 9 (9%)+	1 (4%) 5 (20%) 14 (56%) 2 (4%) 3 (12%)	0.9951	0 (0%) 11 (50%) 11 (50%) 0 (0%) 0 (0%)
TP53 abn
Normal Disrupted	83 (86%)+ 13 (14%)+	21 (84%) 4 (16%)	0.7509	21 (95%) 1 (5%)
KARYOTYPE
no CK CK3 CK5	48 (48%) 53 (52%) 20 (20%)	12 (48%) 13 (52%) 5 (20%)	>0.9999	20 (90%) 2 (10%) 0 (0%)
Richter syndrome
cases	13 (13%)	3 (12%)	>0.9999	1 (4.5%)
sd = standard deviation, M-IGHV = mutated IGHV gene, U-IGHV = unmutated IGHV gene, 13q- = 13q34 but interphase FISH analysis, 11q- = del11q22-23 by interphase FISH analysis, 17p-= 17p13 by interphase FISH analysis. TP53 abn = TP53 abnormalities include deletions and/or mutations, CK3 = complex karyotype, ⩾3 chromosome abnormalities, and CK5 = ⩾5 chromosome abnormalities. * data available from 85 …

## Sheet: Supplementary Table S4
Table S4. Gene expression and differential expression analysis. AVG: average; TPM: transcripts per million mapped reads; XPR PCT: expression percentile, 1.0 is top expressed; L2FC: log2 fold change; gPadj: Benjamini-Hochberg multiple test corrected P-values considering the three contrasts; padj: Benjamini Hochberg adjusted P-values considering one single comparison; lfcSE: log fold change standar…
gene id	gene name	AVG TPM tCLL	AVG TPM oCLL	AVG TPM B cell	AVG TPM	XPR PCT tCLL	XPR PCT oCLL	XPR PCT B cell	AVG XPR PCT	L2FC tCLL vs oCLL	L2FC tCLL vs B cell	L2FC oCLL vs B cell	gPadj tCLL vs oCLL	gPadj tCLL vs B cell	gPadj oCLL vs B cell	padj tCLL vs oCLL	padj tCLL vs B cell	padj oCLL vs B cell	pvalue tCLL vs oCLL	pvalue tCLL vs B cell	pvalue oCLL vs B cell	lfcSE tCLL vs oCLL	lfcSE tCLL vs B cell	lfcSE oCLL vs B cell
ENSG00000162512	SDC3	21.0148	2.16149	2.27671	10.5967	0.856537	0.268443	0.297091	0.723907	5.16215	4.03623	-0.29836	4.79519e-44	1.0116e-09	0.246941	4.79519e-44	5.84141e-10	0.262763	2.67783e-48	6.45893e-12	0.0986368	0.415696	0.660309	0.421977
ENSG00000211938	IGHV3-7	0.177836	0.059879	0.405499	0.168085	0.000111688	5.58441e-05	0.00122857	5.58441e-05	9.60245	-0.209058	-22.1449	8.16821e-32	8.6462e-06	7.85793e-33	2.85887e-31	5.74266e-06	8.90565e-33	3.19302e-35	2.15185e-07	2.48664e-36	4.5875	0.522471	6.6205
ENSG00000253497	IGKV1-13	0.990538	0.599497	5.40128	1.54578	0.0290389	0.00441168	0.560116	0.121796	0.039111	-0.113911	-0.160696	1.83144e-31	0.0176222	1.93761e-27	4.47685e-31	0.0146933	1.37785e-27	7.50018e-35	0.002661	1.15417e-30	0.186901	0.466942	0.397082
ENSG00000251675	.	1.13054	0.965044	0.996525	1.04398	0.0488636	0.0252415	0.0268052	0.0256324	0.009026	0.0199111	-0.00298608	1.76171e-18	0.0202125	0.0551132	1.07171e-17	0.016957	0.0607469	2.39394e-21	0.00318238	0.0120293	0.181196	0.449417	0.336855
ENSG00000155034	FBXL18	4.72479	2.74579	2.43164	3.57878	0.512705	0.35595	0.319931	0.434635	1.18085	1.3743	0.159408	2.62193e-18	1.02645e-08	0.537924	1.29348e-17	5.90879e-09	0.557718	3.61167e-21	9.2818e-11	0.325592	0.129509	0.22646	0.199711
ENSG00000073282	TP63	5.0053	1.04676	1.45077	2.8789	0.526721	0.0345675	0.114313	0.366449	5.745	0.2793	-2.0243	4.59575e-17	0.119824	0.0111692	2.17022e-16	0.106206	0.0123441	7.27162e-20	0.0348446	0.00146141	1.09006	0.563158	2.13031
ENSG00000134245	WNT2B	6.33013	2.16865	2.47675	4.07597	0.589155	0.26995	0.326465	0.470375	4.36259	3.19757	-0.0613578	6.99632e-17	0.000250314	0.578564	3.03174e-16	0.000184534	0.597619	1.18513e-19	1.22219e-05	0.36704	0.58632	1.18428	0.328164
ENSG00000235823	OLMALINC	1.01481	2.43697	2.26483	1.77441	0.0321662	0.313676	0.295359	0.179427	-3.22338	-3.21583	-0.0293374	2.67676e-16	2.26535e-06	0.910998	1.13762e-15	1.46949e-06	0.91809	5.08235e-19	4.56267e-08	0.826598	0.359549	0.615992	0.297281
ENSG00000182287	AP1S2	12.7108	27.5649	23.3563	20.2572	0.759312	0.902552	0.874183	0.852851	-1.24448	-0.936984	0.166838	1.04166e-15	0.000603969	0.544996	4.24381e-15	0.000460706	0.564053	2.13293e-18	3.56843e-05	0.332634	0.145645	0.250721	0.214867
ENSG00000105492	SIGLEC6	58.144	9.54447	16.1645	32.3046	0.963143	0.705367	0.813704	0.918468	2.75041	1.62664	-0.246459	7.58278e-15	0.00540701	0.304474	3.31115e-14	0.00440584	0.322556	1.84908e-17	0.000567123	0.134664	0.356333	0.666132	0.376666
ENSG00000285972	CERNA2	3.26341	0.901412	0.916771	1.95834	0.407048	0.0186519	0.0191545	0.223656	4.57744	3.205	-0.084319	1.81876e-14	0.00100982	0.569725	7.74056e-14	0.000779589	0.589757	4.75491e-17	6.80894e-05	0.3578	0.811993	1.28769	0.334763
ENSG00000119514	GALNT12	1.60354	2.33218	1.72967	1.91006	0.148489	0.297146	0.184006	0.21204	-1.49578	-0.32846	0.905157	4.52658e-14	0.3278	0.00703788	1.84835e-13	0.301459	0.00787314	1.23863e-16	0.150351	0.000800196	0.186595	0.282588	0.345769
ENSG00000223881	.	5.35422	2.39374	2.46766	3.72726	0.545094	0.306416	0.324957	0.446697	2.80639	3.98913	0.351683	1.13675e-13	3.36754e-08	0.170251	4.48871e-13	1.98855e-08	0.182965	3.25868e-16	3.74234e-10	0.0572628	0.354651	0.688309	0.52504
ENSG00000105426	PTPRS	1.70352	4.26974	4.05901	3.09024	0.173228	0.491205	0.478137	0.389959	-3.65012	-3.72049	-0.0431047	1.34755e-13	8.41084e-06	0.821627	4.79668e-13	5.58205e-06	0.83345	3.88807e-16	2.08232e-07	0.679252	0.486427	0.842558	0.313328
ENSG00000120659	TNFSF11	0.669982	0.677833	1.94529	0.878027	0.00748311	0.00631038	0.234545	0.0107779	-0.0988504	-11.439	-3.75275	1.37485e-13	3.46699e-13	0.0175742	4.79668e-13	2.1125e-13	0.0195471	4.018e-16	1.09713e-15	0.00264801	0.223259	2.66662	1.89586
ENSG00000175906	ARL4D	29.9056	8.08251	8.47922	17.8887	0.907187	0.660971	0.676551	0.830848	2.93927	2.13715	-0.12223	1.45363e-13	0.00166874	0.570032	4.81514e-13	0.00131445	0.590105	4.30235e-16	0.000127576	0.35811	0.399599	0.714852	0.320991
ENSG00000259772	LINC03034	2.81984	0.709461	1.74932	1.81872	0.362484	0.00731557	0.188809	0.191601	3.41019	0.224139	-2.27998	2.17714e-13	0.443807	0.00446779	6.9583e-13	0.415581	0.0050675	6.60586e-16	0.23962	0.00044203	0.4681	0.44828	0.77494
ENSG00000133812	SBF2	5.96906	12.053	10.7794	9.13228	0.574077	0.759368	0.731055	0.687106	-1.30563	-1.12874	0.0609415	2.85952e-13	0.000257239	0.859103	8.79037e-13	0.000189877	0.86928	8.83603e-16	1.26606e-05	0.738988	0.169385	0.296517	0.222247
ENSG00000134955	SLC37A2	3.44753	1.95539	1.64026	2.57088	0.423186	0.227062	0.161501	0.329145	1.58604	1.96563	0.227477	1.12703e-12	5.12809e-07	0.433326	3.65789e-12	3.21073e-07	0.453849	3.88116e-15	8.10437e-09	0.230815	0.217162	0.381873	0.292376
ENSG00000118922	KLF12	13.6707	25.3636	21.8141	19.5731	0.77506	0.891886	0.864299	0.846876	-0.99924	-0.728511	0.157189	1.59596e-12	0.00347738	0.552106	5.02729e-12	0.00278404	0.570179	5.61488e-15	0.000321516	0.339777	0.130716	0.225759	0.199535
ENSG00000211891	IGHE	6.0331	0.546659	4.31179	3.60107	0.576646	0.00346233	0.496007	0.43631	6.4585	-0.104497	-7.63887	1.74097e-12	0.459892	8.35547e-07	5.33344e-12	0.431191	9.19953e-07	6.25466e-15	0.253749	1.42314e-08	1.25065	0.450079	1.82402
ENSG00000205084	TMEM231	5.46093	2.51232	2.0077	3.74756	0.550902	0.325962	0.24778	0.448037	1.60642	2.04571	0.248559	3.03197e-12	3.84632e-07	0.381172	9.23371e-12	2.42738e-07	0.402101	1.13443e-14	5.84241e-09	0.188667	0.223528	0.383614	0.308128
ENSG00000145911	N4BP3	1.4681	2.86956	5.93742	2.73696	0.11515	0.370861	0.58318	0.349026	-2.33751	-3.7826	-1.04475	1.18201e-11	1.32466e-10	0.0351867	3.85789e-11	7.82099e-11	0.039081	4.99464e-14	6.68236e-13	0.00664553	0.326042	0.567239	0.632093
ENSG00000177556	ATOX1	18.2602	11.263	7.56022	13.7917	0.831853	0.745183	0.646563	0.780198	0.667235	1.29936	0.586248	1.21166e-11	1.81386e-14	0.00105009	3.85789e-11	1.06382e-14	0.00118803	5.17057e-14	4.69325e-17	7.13863e-05	0.0935668	0.160695	0.165844
ENSG00000266903	CEACAM16-AS1	1.03154	0.14523	0.104676	0.534385	0.0344558	0.000167532	0.000223376	0.00145195	6.9323	5.24623	-0.029135	2.94771e-11	0.000450122	0.949502	9.66848e-11	0.000341602	0.952729	1.34982e-13	2.51618e-05	0.897344	1.0216	2.28227	0.331745
ENSG00000203867	RBM20	0.750494	2.07499	0.801662	1.27905	0.0106104	0.252974	0.00977271	0.0596415	-6.03466	-0.376619	0.118717	3.73824e-11	0.15333	0.0801351	1.19978e-10	0.137092	0.0880979	1.74202e-13	0.0494487	0.0199692	0.959745	0.66688	0.366025
ENSG00000141959	PFKL	28.586	16.0671	22.6942	22.721	0.900988	0.817334	0.869604	0.87195	0.772923	0.249487	-0.438997	4.33699e-11	0.291969	0.0347247	1.36e-10	0.266846	0.0385193	2.05059e-13	0.126367	0.00651561	0.114702	0.178349	0.18902
ENSG00000227335	IGHJ1P	5.85218	2.89028	3.82621	4.36297	0.568828	0.373429	0.461216	0.490032	0.00827537	-0.00455269	-0.0289017	6.57641e-11	0.817389	5.65364e-08	2.0199e-10	0.801904	6.01351e-08	3.15838e-13	0.672888	6.68279e-10	0.181126	0.447185	0.338226
ENSG00000154127	UBASH3B	2.58574	10.4686	2.09118	5.60308	0.333222	0.728989	0.264701	0.559278	-2.47662	0.0148771	2.30024	6.76952e-11	0.974548	0.000395952	2.02307e-10	0.973695	0.000442981	3.27633e-13	0.948312	2.1522e-05	0.375752	0.363007	0.68849
ENSG00000152558	TMEM123	101.359	195.405	268.492	165.166	0.981851	0.991177	0.993913	0.989892	-1.01329	-1.45219	-0.344865	8.64158e-11	6.16133e-08	0.174011	2.51953e-10	3.78296e-08	0.18685	4.24671e-13	7.35171e-10	0.0590694	0.14495	0.24919	0.236659
ENSG00000180530	NRIP1	1.44473	5.0951	9.96494	4.24812	0.108728	0.539398	0.714022	0.482493	-2.33618	-3.02973	-0.242791	8.79634e-11	1.15784e-06	0.368182	2.51953e-10	7.2809e-07	0.388587	4.36172e-13	2.0777e-08	0.178934	0.354298	0.583069	0.369735
ENSG00000158985	CDC42SE2	88.1973	130.965	125.642	111.017	0.978221	0.986877	0.985536	0.984029	-0.632465	-0.570942	0.0376264	1.14536e-10	0.00120348	0.884406	3.2094e-10	0.000938405	0.892616	5.73524e-13	8.46854e-05	0.78036	0.0906542	0.153932	0.144398
ENSG00000143674	MAP3K21	1.21773	1.84414	2.0215	1.593	0.062322	0.202826	0.251075	0.135031	-2.39159	-2.57918	-0.0777419	2.4523e-10	6.384e-05	0.757055	7.25781e-10	4.55369e-05	0.771639	1.33751e-12	2.32681e-06	0.585473	0.379079	0.612226	0.303484
ENSG00000189233	NUGGC	0.953322	1.61917	1.60712	1.31998	0.0255766	0.148266	0.15413	0.0675155	-2.26844	-2.14805	-0.0154247	2.59755e-10	0.000394738	0.969768	7.51252e-10	0.000298691	0.97115	1.4264e-12	2.14339e-05	0.93834	0.348768	0.609154	0.294242
ENSG00000267521	.	0.81485	0.910546	2.37603	1.10335	0.0140169	0.0194896	0.311666	0.032222	-4.0343	-10.9738	-5.83678	3.96126e-10	4.37975e-19	1.32135e-05	1.15442e-09	2.75762e-19	1.46086e-05	2.25637e-12	5.54388e-22	3.60586e-07	1.9534	2.53996	1.4125
ENSG00000181847	TIGIT	2.90076	6.07614	1.65967	3.94877	0.371419	0.586921	0.16608	0.462836	-1.79638	2.47666	4.40313	4.65458e-10	1.21952e-06	3.52385e-18	1.34131e-09	7.65233e-07	2.93654e-18	2.69655e-12	2.21788e-08	4.91966e-21	0.25785	0.484609	0.493013
ENSG00000102172	SMS	5.42243	9.48662	10.9403	7.90587	0.54945	0.703635	0.734406	0.649299	-0.976465	-1.2103	-0.183049	6.26093e-10	8.77809e-06	0.482195	1.80495e-09	5.83469e-06	0.502439	3.72945e-12	2.19611e-07	0.273343	0.146399	0.253256	0.217105
ENSG00000273709	U2	2.28483	2.25552	2.28595	2.27349	0.289217	0.283911	0.298263	0.282571	0.00474561	0.00727681	-0.00346115	6.84921e-10	0.819784	0.00129354	1.96464e-09	0.804446	0.00146806	4.16912e-12	0.676279	9.29683e-05	0.180934	0.448816	0.336842
ENSG00000133104	SPART	13.4411	4.03795	10.6448	9.29758	0.771877	0.475736	0.728374	0.692132	2.37987	0.149516	-1.65082	9.7867e-10	0.705805	0.00774112	2.844e-09	0.68459	0.00859308	6.194e-12	0.515115	0.000909839	0.392563	0.388531	0.674686
ENSG00000158528	PPP1R9A	23.8187	6.58126	7.83808	14.4785	0.87597	0.607639	0.656559	0.789635	4.53938	0.259831	-0.108983	1.10444e-09	0.106503	0.197421	3.20288e-09	0.0937672	0.211338	7.15448e-12	0.0295696	0.070871	1.22202	0.5562	0.351384
ENSG00000291113	.	19.8467	11.0822	13.7681	15.4266	0.84615	0.741777	0.782152	0.803317	0.868427	0.460706	-0.271598	1.57036e-09	0.0785735	0.261879	4.55788e-09	0.0685019	0.278548	1.04358e-11	0.0194328	0.107549	0.138732	0.223347	0.212557
ENSG00000169403	PTAFR	1.04012	2.9119	1.42079	1.83664	0.0352376	0.376166	0.106104	0.195343	-2.31844	-0.427366	0.600695	1.77361e-09	0.285562	0.0724396	5.10969e-09	0.260706	0.0799382	1.19845e-11	0.122324	0.0174359	0.358151	0.489842	0.873633
ENSG00000234717	TMEM212-AS1	1.57226	1.30643	1.45132	1.44839	0.140783	0.0715921	0.114425	0.0984531	0.0135848	0.0267763	-0.00254547	1.95054e-09	0.00238328	0.915548	5.53409e-09	0.00188387	0.921779	1.3289e-11	0.00019915	0.834281	0.181557	0.449646	0.336823
ENSG00000150593	PDCD4	33.86	68.2233	68.3872	52.9089	0.921539	0.971799	0.969733	0.958061	-1.06283	-1.08949	-0.0516784	2.19043e-09	0.000354452	0.860735	6.08809e-09	0.000266753	0.870928	1.54127e-11	1.87845e-05	0.74175	0.162969	0.286518	0.219796
ENSG00000137101	CD72	26.45	9.75329	11.22	17.4429	0.891048	0.711845	0.73999	0.825711	1.3421	1.01551	-0.103108	2.19198e-09	0.00707659	0.739464	6.08809e-09	0.00579559	0.753796	1.55052e-11	0.000806535	0.560369	0.209986	0.3684	0.253097
ENSG00000148600	CDHR1	2.77973	1.28445	1.0928	1.92118	0.358463	0.0680181	0.0391467	0.215056	2.65865	4.3929	0.390437	2.20513e-09	3.05973e-08	0.0696444	6.08809e-09	1.80095e-08	0.0766959	1.56393e-11	3.32895e-10	0.0164936	0.490438	0.801651	0.669935
ENSG00000198520	ARMH1	25.4331	8.54936	7.22657	15.8742	0.885296	0.677221	0.635617	0.809125	1.53211	1.71042	0.108214	2.66123e-09	0.000112047	0.705806	7.37971e-09	8.16734e-05	0.721216	1.93693e-11	4.61571e-06	0.515129	0.2532	0.434169	0.278738
ENSG00000143889	HNRNPLL	1.32891	3.35651	1.36874	2.13187	0.0828726	0.420562	0.0928687	0.258893	-2.03975	-0.112906	1.49007	3.10725e-09	0.802593	0.0061982	8.69599e-09	0.786363	0.00694981	2.33098e-11	0.651328	0.000679961	0.312633	0.348855	0.645773
ENSG00000176871	WSB2	58.0013	27.9034	11.3607	38.6813	0.962864	0.904004	0.743006	0.935556	0.977872	2.33551	1.26443	3.49419e-09	1.14069e-16	1.62887e-05	9.7457e-09	6.88717e-17	1.79566e-05	2.66678e-11	2.03842e-19	4.60272e-07	0.165581	0.272443	0.27982
ENSG00000224373	IGHV4-59	10.7011	0.713917	24.1029	8.9314	0.721226	0.00742726	0.879265	0.68113	7.13132	-0.151413	-9.41006	4.48135e-09	0.484251	2.23285e-05	1.25776e-08	0.455164	2.44364e-05	3.51194e-11	0.275203	6.65938e-07	1.28475	0.472122	1.98646
ENSG00000065989	PDE4A	2.48309	6.42256	7.73478	4.87476	0.320098	0.601385	0.652761	0.522421	-2.29116	-2.83787	-0.17703	4.6767e-09	1.11328e-05	0.410737	1.30825e-08	7.46986e-06	0.431749	3.72597e-11	2.90335e-07	0.212246	0.360834	0.639531	0.340461
ENSG00000260803	.	2.66745	1.48851	1.80849	2.06625	0.343329	0.112805	0.204054	0.247836	1.32508	0.597991	-0.342457	4.85193e-09	0.0886688	0.26416	1.33739e-08	0.0776808	0.280815	3.88364e-11	0.0230045	0.108917	0.214882	0.356843	0.315793
ENSG00000161981	SNRNP25	10.1666	4.92715	5.36413	7.33642	0.708773	0.530519	0.557659	0.629195	1.1069	0.890113	-0.0758516	5.1616e-09	0.00609139	0.805774	1.41863e-08	0.00496383	0.818232	4.19876e-11	0.000663895	0.656111	0.180362	0.310552	0.228549
ENSG00000160584	SIK3	20.0373	29.356	30.426	25.3679	0.847881	0.910594	0.909253	0.887195	-0.630053	-0.676536	-0.0522181	6.32488e-09	0.000418224	0.832735	1.73957e-08	0.000317081	0.844884	5.28634e-11	2.29661e-05	0.696403	0.0994589	0.170806	0.155134
ENSG00000144445	KANSL1L	4.44405	9.44089	15.7224	8.21968	0.495784	0.702519	0.807785	0.659184	-1.46024	-2.40884	-0.682872	6.37842e-09	1.72216e-08	0.0555271	1.73957e-08	9.92905e-09	0.0612334	5.34295e-11	1.70225e-10	0.0121564	0.235727	0.398821	0.427619
ENSG00000156966	B3GNT7	1.9899	2.75422	5.51819	2.85721	0.236779	0.356844	0.566259	0.364271	-1.20353	-2.32191	-0.948474	7.3593e-09	3.30646e-11	0.00548558	2.02381e-08	1.94451e-11	0.00616896	6.32899e-11	1.52025e-13	0.000577037	0.205616	0.326356	0.353443
ENSG00000069399	BCL3	32.3616	16.1052	30.8999	25.7402	0.916736	0.817725	0.911152	0.889094	0.919452	-0.0169126	-0.870673	9.97029e-09	0.960945	0.00171348	2.79868e-08	0.957373	0.00194213	8.90851e-11	0.920697	0.000131666	0.157487	0.223855	0.267926
ENSG00000225255	PSLNR	2.00421	1.44801	1.50195	1.70498	0.23985	0.103088	0.128609	0.163511	0.00507139	-0.00139548	-0.0190186	1.09587e-08	0.504758	8.09762e-05	3.08608e-08	0.475613	8.81855e-05	9.99568e-11	0.293782	3.0976e-06	0.180983	0.448572	0.337409
ENSG00000100079	LGALS2	0.764112	1.63496	0.843824	1.11904	0.0112247	0.152734	0.0122299	0.0346792	-4.19816	-0.447049	0.176396	1.19956e-08	0.198683	0.11756	3.36148e-08	0.179249	0.128292	1.10754e-10	0.0715314	0.0338802	0.706064	0.704944	0.396908
ENSG00000163832	ELP6	6.71668	4.62549	4.48242	5.53607	0.603786	0.513598	0.506841	0.556486	0.577358	0.619912	0.047405	1.24629e-08	0.000670858	0.849419	3.46193e-08	0.000513129	0.860216	1.15997e-10	4.07477e-05	0.722692	0.0960086	0.163101	0.147837
ENSG00000105427	CNFN	1.23565	0.638036	2.0454	1.13101	0.0655051	0.00552856	0.255207	0.0368013	2.07792	-0.321087	-2.69234	1.26204e-08	0.409868	1.53088e-05	3.46889e-08	0.382842	1.69334e-05	1.18167e-10	0.211507	4.26597e-07	0.364628	0.420573	0.566895
ENSG00000182871	COL18A1	4.6242	32.0719	7.43481	15.8589	0.506282	0.920478	0.642151	0.80879	-4.05479	-0.214479	0.167195	1.35712e-08	0.261432	0.119095	3.72112e-08	0.237794	0.129664	1.28838e-10	0.107324	0.034544	0.733907	0.484242	0.394273
ENSG00000170396	ZNF804A	0.351527	1.35614	0.622226	0.789703	0.00111688	0.0814765	0.00413246	0.0056961	-4.81436	-4.10755	0.0125001	1.39562e-08	0.00194642	0.991917	3.78811e-08	0.00153678	0.991508	1.33272e-10	0.000154819	0.983645	0.984881	1.47131	0.328973
ENSG00000168594	ADAM29	0.414361	1.68074	0.361997	0.903453	0.00173117	0.164014	0.000949349	0.0123415	-0.0833773	0.0483721	7.95151	1.52639e-08	0.558869	0.000135278	4.16122e-08	0.530496	0.000150466	1.48723e-10	0.346688	5.80622e-06	0.211014	0.446658	2.80285
ENSG00000245970	RPL30-AS1	1.39025	1.2514	1.32841	1.32576	0.0968336	0.0614285	0.0827609	0.0690791	0.00609327	0.0130309	-0.00413784	1.58614e-08	0.00625638	0.000109107	4.28666e-08	0.0051006	0.000119521	1.556e-10	0.000689308	4.45192e-06	0.181031	0.449262	0.336853
ENSG00000223725	.	1.96981	3.75626	3.97461	2.99383	0.232982	0.454403	0.471771	0.380242	-1.36961	-1.32509	-0.0269923	1.82307e-08	0.0011843	0.937808	4.90755e-08	0.000921448	0.94258	1.80878e-10	8.30008e-05	0.874882	0.223889	0.391324	0.254485
ENSG00000105875	WDR91	24.8385	15.9541	9.03497	18.8083	0.882057	0.816329	0.691294	0.839169	0.575136	1.46939	0.848512	1.84294e-08	1.40966e-17	2.50254e-06	4.9145e-08	8.54339e-18	2.69767e-06	1.83879e-10	2.09923e-20	5.15219e-08	0.0969543	0.163929	0.169492
ENSG00000151612	ZNF827	3.15058	8.4408	10.294	6.37693	0.396661	0.673591	0.721617	0.593623	-2.25828	-2.48195	-0.0913505	1.97976e-08	0.000178153	0.666966	5.25996e-08	0.000130476	0.684223	1.99742e-10	8.16795e-06	0.467091	0.37555	0.676225	0.311042
ENSG00000240563	L1TD1	8.3005	2.37916	2.12322	4.98148	0.658569	0.304183	0.270955	0.528508	4.35716	2.44368	-0.028436	2.08578e-08	0.0125686	0.750774	5.51169e-08	0.010389	0.765978	2.12379e-10	0.00170511	0.575564	1.31161	16.9798	0.328924
ENSG00000089220	PEBP1	96.157	54.3802	30.7514	69.2331	0.980901	0.961803	0.910594	0.971352	0.723428	1.52938	0.729468	2.20716e-08	4.29048e-12	0.00133075	5.78067e-08	2.49125e-12	0.00150156	2.25971e-10	1.72511e-14	9.65987e-05	0.127592	0.213616	0.219996
ENSG00000176485	PLAAT3	1.16769	1.83782	1.20435	1.43685	0.0538895	0.201597	0.0575194	0.0959401	-2.35855	-0.401067	0.400017	2.25907e-08	0.315058	0.0913837	5.84389e-08	0.289077	0.100529	2.31706e-10	0.141802	0.0240005	0.386882	0.495045	0.6264
ENSG00000164715	LMTK2	5.41575	7.30382	6.33828	6.30576	0.548947	0.634724	0.601385	0.590719	-0.561281	-0.358341	0.161456	2.37463e-08	0.0585968	0.433635	6.02889e-08	0.0507893	0.454264	2.44885e-10	0.0130793	0.231077	0.0930546	0.153053	0.149867
ENSG00000075035	WSCD2	0.546789	0.877042	0.718633	0.704149	0.00402077	0.0164182	0.0065896	0.00362987	-0.0920205	-6.61251	-0.0314419	2.37897e-08	0.000130743	0.668198	6.02889e-08	9.5435e-05	0.685322	2.45775e-10	5.55865e-06	0.468899	0.217975	2.24089	0.333999
ENSG00000149269	PAK1	33.2897	14.1751	11.186	22.228	0.919975	0.793209	0.739376	0.867705	1.20168	1.46595	0.166077	2.49745e-08	9.28398e-05	0.567199	6.31112e-08	6.71838e-05	0.587112	2.60805e-10	3.64301e-06	0.355095	0.21419	0.365471	0.270417
ENSG00000278601	.	2.59398	4.55784	4.33337	3.64504	0.334227	0.509131	0.497403	0.439716	-1.11021	-1.04281	-0.0101498	2.53037e-08	0.00199651	0.967598	6.34279e-08	0.001576	0.968849	2.65655e-10	0.000160179	0.933106	0.183759	0.328373	0.235254
ENSG00000286194	.	1.62486	2.19999	1.73395	1.86834	0.153627	0.27425	0.184956	0.202882	-2.56985	-0.21356	1.41179	2.89871e-08	0.563182	0.0196957	7.32306e-08	0.534473	0.0219181	3.10802e-10	0.350913	0.00307712	0.447666	0.417666	0.928927
ENSG00000237638	LINC02245	13.0427	7.85164	7.74601	10.1521	0.764338	0.653711	0.653097	0.71419	0.716109	0.654295	-0.0226295	3.00893e-08	0.00477422	0.939006	7.52341e-08	0.00386729	0.943592	3.24299e-10	0.000483546	0.877393	0.12399	0.20749	0.176922
ENSG00000167323	STIM1	48.0543	34.348	33.3263	40.3027	0.951136	0.927123	0.920255	0.939633	0.407413	0.428751	0.0218652	3.03008e-08	0.0014449	0.919611	7.52341e-08	0.00113898	0.92528	3.27707e-10	0.000107048	0.841911	0.0683806	0.114123	0.110763
ENSG00000270589	.	2.53837	4.20648	3.82637	3.4007	0.327581	0.487631	0.461272	0.420618	-0.981975	-0.782483	0.0699561	3.13737e-08	0.00934248	0.819796	7.78854e-08	0.00768457	0.83164	3.44567e-10	0.0011664	0.67633	0.162858	0.289023	0.225474
ENSG00000139625	MAP3K12	6.03339	3.67089	2.76365	4.57977	0.576702	0.447367	0.365109	0.504886	0.986298	1.52672	0.399445	3.15219e-08	1.01964e-06	0.153079	7.78854e-08	6.42295e-07	0.164887	3.47955e-10	1.78983e-08	0.0493122	0.171302	0.297982	0.287863
ENSG00000275395	FCGBP	1.15598	1.98781	1.67794	1.56666	0.0522701	0.233596	0.170157	0.128497	-2.9537	-2.23047	0.0486452	3.69686e-08	0.0101319	0.811209	9.14327e-08	0.00832847	0.824129	4.13584e-10	0.00129022	0.663688	0.547257	0.871651	0.320077
ENSG00000198162	MAN1A2	9.50428	10.917	10.6718	10.2469	0.693025	0.738091	0.729324	0.716312	-0.28175	-0.261164	0.0206742	3.77983e-08	0.00648462	0.889228	9.26519e-08	0.0053035	0.897543	4.24273e-10	0.000720874	0.788554	0.0460561	0.0786347	0.0788043
ENSG00000096433	ITPR3	6.7719	10.5117	9.53943	8.68591	0.606243	0.729994	0.704138	0.673535	-0.765338	-0.540946	0.133914	3.89898e-08	0.0290888	0.612142	9.53607e-08	0.0247064	0.628843	4.42002e-10	0.00514417	0.403146	0.132316	0.215177	0.194943
ENSG00000204634	TBC1D8	1.15082	1.9499	2.45493	1.67433	0.0517116	0.22561	0.323226	0.155973	-1.79873	-2.34541	-0.228016	4.22046e-08	2.81939e-05	0.416645	1.02497e-07	1.93761e-05	0.438005	4.80803e-10	8.76452e-07	0.21693	0.313889	0.513886	0.341274
ENSG00000092871	RFFL	7.15771	10.1172	12.4172	9.16565	0.621656	0.720109	0.761043	0.688278	-0.618139	-0.960356	-0.296495	4.48212e-08	8.27541e-07	0.14385	1.07586e-07	5.21935e-07	0.1553	5.13949e-10	1.40488e-08	0.0452534	0.103687	0.179667	0.174293
ENSG00000239855	IGKV1-6	0.546999	0.35347	7.95581	1.66167	0.00407662	0.000893505	0.660356	0.152287	0.0724039	-0.203264	-9.95087	4.49875e-08	0.285215	8.23222e-06	1.07586e-07	0.260353	9.01658e-06	5.16694e-10	0.122071	2.02894e-07	0.20266	0.507075	2.23927
ENSG00000180921	FAM83H	1.39593	1.0518	1.02435	1.20102	0.0979505	0.0350701	0.0293181	0.0468532	1.33562	0.98055	-0.0837838	4.72716e-08	0.0148536	0.76958	1.1193e-07	0.0123159	0.78331	5.43807e-10	0.00211215	0.602344	0.239896	0.426413	0.2664
ENSG00000088543	C3orf18	1.6177	2.53356	2.20401	2.07173	0.151505	0.329257	0.284302	0.248841	-1.49585	-1.13948	0.0735532	5.12624e-08	0.0107878	0.816782	1.21554e-07	0.00887	0.829188	5.97351e-10	0.00139657	0.672191	0.2556	0.448245	0.273178
ENSG00000114107	CEP70	1.58841	2.72474	2.44194	2.172	0.144804	0.35327	0.320936	0.266544	-1.33135	-0.980611	0.0879331	5.53983e-08	0.0151479	0.755579	1.30717e-07	0.0125672	0.770192	6.52764e-10	0.00217067	0.583101	0.241435	0.40749	0.267304
ENSG00000141258	SGSM2	14.8359	18.1529	18.6153	16.7464	0.791311	0.838666	0.839002	0.818451	-0.384956	-0.450548	-0.0620173	5.56679e-08	0.000412115	0.721326	1.30717e-07	0.000312537	0.736468	6.56977e-10	2.25846e-05	0.535493	0.0648779	0.109617	0.106125
ENSG00000283128	.	2.18492	1.5189	1.5236	1.81698	0.273804	0.121349	0.135031	0.191043	2.68524	4.6483	0.318404	5.95586e-08	1.50209e-06	0.0937483	1.39188e-07	9.50761e-07	0.103002	7.07328e-10	2.83524e-08	0.0248373	0.559188	0.951239	0.557586
ENSG00000128791	TWSG1	8.65958	3.85269	2.82843	5.83401	0.668956	0.461998	0.372145	0.569889	1.28195	1.70694	0.235068	6.22201e-08	3.26688e-05	0.402815	1.44955e-07	2.25226e-05	0.423528	7.44727e-10	1.05022e-06	0.205629	0.248991	0.406604	0.307622
ENSG00000051596	THOC3	11.8503	7.56823	7.87813	9.52967	0.744737	0.643268	0.65829	0.698554	0.652473	0.560069	-0.0518195	6.88023e-08	0.0102514	0.845482	1.59799e-07	0.00843143	0.856712	8.29916e-10	0.00131052	0.715854	0.114353	0.189992	0.169439
ENSG00000171219	CDC42BPG	1.55679	2.11389	1.50633	1.76754	0.13665	0.260178	0.129335	0.177919	-0.990052	-0.0376165	0.8279	7.21489e-08	0.925469	0.00757715	1.66578e-07	0.918951	0.00841905	8.74426e-10	0.852546	0.00088418	0.176737	0.245932	0.32075
ENSG00000060982	BCAT1	28.813	7.61148	6.28659	16.8635	0.902105	0.644999	0.598481	0.820238	2.24924	2.57797	0.0987665	7.59117e-08	0.000392021	0.699528	1.74197e-07	0.000296615	0.715481	9.2415e-10	2.12353e-05	0.506771	0.502204	0.83105	0.323725
ENSG00000105409	ATP1A3	1.16057	1.6364	1.27834	1.36643	0.0531077	0.153236	0.0722622	0.0788518	-1.86357	-0.691914	0.250318	7.86997e-08	0.122534	0.316519	1.77985e-07	0.108614	0.334838	9.63119e-10	0.0359862	0.142802	0.327611	0.549478	0.384495
ENSG00000004399	PLXND1	11.1812	26.0795	9.72706	16.8004	0.731557	0.895572	0.708382	0.819233	-1.41482	-0.065849	1.05943	7.86997e-08	0.834863	0.0129734	1.77985e-07	0.82016	0.01437	9.64124e-10	0.699516	0.00177669	0.248401	0.312116	0.506196
ENSG00000117691	NENF	7.33795	5.16849	4.19557	5.98064	0.627241	0.543642	0.488133	0.576143	0.508163	0.873145	0.32876	8.44845e-08	1.68598e-07	0.0657056	1.91096e-07	1.04867e-07	0.0723542	1.04581e-09	2.2722e-09	0.0152532	0.0894923	0.153677	0.150724
ENSG00000133321	PLAAT4	3.93509	8.78785	8.91468	6.64182	0.461049	0.684648	0.687106	0.60401	-1.6463	-1.62595	-0.042843	9.25726e-08	0.00135681	0.877689	2.07565e-07	0.00106452	0.886434	1.15462e-09	9.91575e-05	0.768421	0.279335	0.503923	0.281514
ENSG00000140836	ZFHX3	1.8905	3.54346	3.09453	2.73338	0.217345	0.436254	0.401407	0.348579	-1.81242	-1.56768	0.0122981	9.2663e-08	0.00413173	0.993094	2.07565e-07	0.00332541	0.992742	1.15913e-09	0.000400937	0.985885	0.33296	0.570956	0.287565
ENSG00000128815	WDFY4	71.7208	40.0693	65.7003	58.3187	0.971352	0.940917	0.967722	0.962975	0.753784	0.044271	-0.637451	9.86635e-08	0.904627	0.00892867	2.20121e-07	0.896083	0.00987325	1.24154e-09	0.816118	0.00109961	0.136801	0.200978	0.230826
ENSG00000125898	FAM110A	0.960369	1.5349	5.86728	1.97469	0.0261909	0.125817	0.580164	0.227006	-1.2677	-3.76402	-2.38548	1.0707e-07	5.94481e-22	3.94848e-09	2.39333e-07	4.04247e-22	4.19146e-09	1.36327e-09	5.6437e-25	3.04289e-11	0.217069	0.367852	0.377808
ENSG00000213626	LBH	84.4531	49.7214	24.6449	61.1965	0.976769	0.956888	0.882448	0.965321	0.682449	1.73998	0.995307	1.22484e-07	1.14296e-15	1.13012e-05	2.76283e-07	7.00526e-16	1.25391e-05	1.58916e-09	2.41057e-18	2.96199e-07	0.119555	0.205802	0.210867
ENSG00000197696	NMB	9.62657	4.72501	2.59187	6.57038	0.695985	0.519462	0.342101	0.601608	1.23028	2.64733	1.22098	1.27328e-07	1.66961e-10	0.00278723	2.8313e-07	9.81719e-11	0.00313606	1.65675e-09	8.82653e-13	0.000242555	0.227796	0.39664	0.434901
ENSG00000037042	TUBG2	1.44482	2.41153	1.89079	1.89627	0.10884	0.309544	0.222148	0.209136	-1.52489	-0.815336	0.176837	1.27409e-07	0.0591743	0.515214	2.8313e-07	0.0513504	0.535371	1.66017e-09	0.0132742	0.304145	0.283423	0.481798	0.312297
ENSG00000140396	NCOA2	28.7399	34.8981	43.5285	33.5359	0.901659	0.928855	0.943821	0.922544	-0.362125	-0.705064	-0.323159	1.3007e-07	1.81685e-09	0.0106574	2.87776e-07	1.05766e-09	0.0118183	1.70453e-09	1.23444e-11	0.0013754	0.0629203	0.106486	0.107192
ENSG00000279481	.	1.12894	1.60961	1.76987	1.42078	0.0485844	0.145586	0.194784	0.0925895	-2.45568	-3.06001	-0.151175	1.30659e-07	4.2114e-05	0.404707	2.87776e-07	2.93478e-05	0.425644	1.71955e-09	1.42912e-06	0.207065	0.429363	0.791939	0.344309
ENSG00000181090	EHMT1	95.9128	55.7824	66.6258	75.4404	0.98079	0.963031	0.968392	0.974144	0.670573	0.374533	-0.211927	1.37862e-07	0.116795	0.358526	3.01114e-07	0.103329	0.37876	1.82179e-09	0.0335834	0.171785	0.124589	0.197464	0.185797
ENSG00000136231	IGF2BP3	1.78318	5.05476	3.64878	3.36827	0.193835	0.537667	0.448372	0.418216	-3.79906	-2.63773	0.037608	1.38487e-07	0.0102518	0.872199	3.01114e-07	0.00843143	0.882551	1.83288e-09	0.00131083	0.759458	0.796273	1.27043	0.32965
ENSG00000133895	MEN1	4.02806	5.33676	4.82474	4.67023	0.467806	0.552968	0.528229	0.510527	-0.546268	-0.431739	0.0829327	1.53227e-07	0.0242121	0.72628	3.31992e-07	0.0204308	0.741567	2.03938e-09	0.0040261	0.542374	0.0954868	0.159936	0.149937
ENSG00000182372	CLN8	10.7977	4.96832	4.0969	7.43067	0.723739	0.532697	0.481934	0.632658	1.15381	1.43371	0.174443	1.63829e-07	0.000158212	0.539924	3.54718e-07	0.000115189	0.559576	2.19879e-09	7.08808e-06	0.327677	0.220438	0.372062	0.273116
ENSG00000128268	MGAT3	2.82358	1.70561	4.18922	2.60385	0.362819	0.169822	0.487966	0.33378	2.36817	-0.221763	-2.91216	1.6843e-07	0.509328	0.000166931	3.62425e-07	0.479896	0.000185963	2.2668e-09	0.298356	7.56022e-06	0.479491	0.426605	0.761082
ENSG00000181191	PJA1	3.06236	4.08487	3.93512	3.60433	0.387837	0.479254	0.469034	0.436589	-0.637552	-0.541913	0.0551552	1.93354e-07	0.0132835	0.841699	4.18079e-07	0.0109939	0.853467	2.63824e-09	0.001832	0.710198	0.115003	0.189639	0.168459
ENSG00000142875	PRKACB	5.88625	15.6875	31.6712	13.8807	0.570224	0.813425	0.914838	0.781482	-1.90143	-2.87559	-0.413965	2.05116e-07	3.19939e-06	0.174316	4.42018e-07	2.0767e-06	0.18712	2.81399e-09	6.81912e-08	0.0592281	0.33575	0.574181	0.497697
ENSG00000243290	IGKV1-12	38.2302	1.56036	24.2033	21.5699	0.933713	0.132518	0.879824	0.86374	5.66645	-0.0914868	-7.56391	2.31401e-07	0.580551	0.000293119	5.00078e-07	0.552157	0.000329158	3.23491e-09	0.369116	1.48339e-05	2.23544	0.44995	2.34393
ENSG00000266028	SRGAP2	13.1727	8.74684	9.83902	10.8982	0.765902	0.683364	0.711063	0.730776	0.541116	0.302448	-0.192691	2.31419e-07	0.138663	0.342083	5.00078e-07	0.123215	0.361476	3.23946e-09	0.0428129	0.160239	0.0992807	0.160276	0.15623
ENSG00000196218	RYR1	3.85347	1.5946	1.34207	2.56244	0.455185	0.142402	0.085944	0.327916	3.07905	5.0389	0.166618	2.36619e-07	5.98128e-06	0.200925	5.07619e-07	3.94139e-06	0.214823	3.31666e-09	1.41094e-07	0.0727235	0.780487	1.22052	0.387885
ENSG00000135318	NT5E	68.9918	12.2438	43.5859	42.6149	0.970403	0.762439	0.9441	0.943318	2.89499	0.114257	-1.13459	2.43224e-07	0.708086	0.0315945	5.22177e-07	0.687258	0.0348775	3.44094e-09	0.518044	0.00574183	0.647131	0.427341	1.98691
ENSG00000028137	TNFRSF1B	84.2503	41.1886	44.3219	60.9161	0.976713	0.943095	0.945384	0.965153	0.91144	0.62463	-0.13231	2.64775e-07	0.042905	0.628314	5.65624e-07	0.036803	0.645175	3.76553e-09	0.0086032	0.421565	0.178842	0.287236	0.226029
ENSG00000140287	HDC	0.186378	0.349719	13.5201	2.39346	0.000167532	0.000781817	0.77869	0.302675	-2.92669	-8.00351	-4.68337	2.66176e-07	1.06012e-16	2.73808e-06	5.65624e-07	6.45589e-17	2.97089e-06	3.79041e-09	1.87472e-19	5.72377e-08	0.565773	0.874676	0.971485
ENSG00000271576	PRKACB-DT	1.09773	1.41843	1.2134	1.24231	0.0439493	0.0967778	0.0594181	0.0528843	-2.63607	-1.7715	0.0638298	2.70196e-07	0.015316	0.807873	5.68631e-07	0.0126967	0.820572	3.85269e-09	0.00220627	0.658857	0.479831	0.911873	0.317191
ENSG00000173705	SUSD5	1.6974	1.40913	1.621	1.57187	0.172	0.0948233	0.156754	0.129614	4.39298	0.0213917	-3.19543	2.71342e-07	0.961062	0.00576177	5.68631e-07	0.957399	0.00644833	3.87407e-09	0.920989	0.000616493	1.32738	0.435471	2.09148
ENSG00000164828	SUN1	47.0189	29.0725	23.1561	36.1334	0.94974	0.909253	0.872731	0.930139	0.596174	0.897783	0.255762	2.74297e-07	9.58438e-06	0.23173	5.7171e-07	6.38019e-06	0.246554	3.92697e-09	2.42281e-07	0.089964	0.11198	0.187025	0.177932
ENSG00000188868	ZNF563	1.50286	2.04002	2.11982	1.81304	0.12403	0.244541	0.270397	0.190093	-1.30833	-1.31007	-0.047726	2.8288e-07	0.0018677	0.880669	5.87053e-07	0.00147565	0.889518	4.06514e-09	0.000146766	0.773833	0.234714	0.408312	0.26009
ENSG00000198720	ANKRD13B	5.65637	2.90073	2.81436	4.11704	0.560284	0.374602	0.370525	0.472888	1.51651	2.23975	0.307203	2.98332e-07	2.51128e-05	0.266865	6.19734e-07	1.72611e-05	0.283315	4.32606e-09	7.61504e-07	0.110624	0.305581	0.537804	0.406079
ENSG00000137507	LRRC32	3.42581	12.9177	7.28781	7.77546	0.421009	0.773831	0.637293	0.645669	-3.46292	-0.397565	0.102155	3.06483e-07	0.093318	0.444146	6.34254e-07	0.0818325	0.464506	4.47279e-09	0.0246909	0.239913	0.885692	0.667434	0.348564
ENSG00000084234	APLP2	22.1263	48.9663	74.762	41.1299	0.865192	0.955883	0.973139	0.940582	-1.19828	-1.6569	-0.2754	3.07836e-07	3.48969e-05	0.338403	6.34254e-07	2.41073e-05	0.357458	4.49826e-09	1.13354e-06	0.157639	0.22339	0.375261	0.304187
ENSG00000160917	CPSF4	9.91351	6.98982	7.03519	8.30233	0.703412	0.624169	0.629084	0.661864	0.449703	0.424194	-0.0164977	3.11219e-07	0.00869684	0.944863	6.37026e-07	0.00715773	0.948429	4.55349e-09	0.00106005	0.888261	0.0814776	0.136868	0.12994
ENSG00000255479	.	1.04156	1.53979	1.40735	1.29608	0.0353493	0.127213	0.10253	0.063048	-3.48688	-1.77914	0.0771126	3.17655e-07	0.0394495	0.537878	6.47622e-07	0.0337664	0.55767	4.66539e-09	0.00769159	0.325533	0.79975	1.47463	0.33527
ENSG00000140563	MCTP2	16.333	28.166	31.0406	23.3454	0.810074	0.905177	0.911766	0.876082	-0.885726	-0.972582	-0.085234	3.27635e-07	0.00108774	0.764327	6.6703e-07	0.000842741	0.778058	4.84246e-09	7.45935e-05	0.595786	0.163149	0.27906	0.218772
ENSG00000211968	IGHV1-58	49.5691	5.7662	22.6705	28.0378	0.953259	0.573128	0.869548	0.900542	0.00824853	-0.039291	-0.0466338	3.32021e-07	0.0385231	1.18399e-07	6.75025e-07	0.03297	1.27252e-07	4.9382e-09	0.00744924	1.52074e-09	0.181148	0.450689	0.34158
ENSG00000108651	UTP6	6.52505	4.79628	4.33069	5.49323	0.597532	0.523538	0.496956	0.553191	0.432582	0.598175	0.150155	3.45367e-07	6.61284e-05	0.397175	6.96974e-07	4.72482e-05	0.417993	5.17661e-09	2.42745e-06	0.201136	0.0793365	0.13272	0.128143
ENSG00000162415	ZSWIM5	1.10792	1.78476	1.10774	1.37379	0.0453454	0.189256	0.0423298	0.0804155	-2.41533	-0.153326	0.485587	3.45367e-07	0.65977	0.0434089	6.96974e-07	0.63505	0.0481491	5.17311e-09	0.458441	0.00874142	0.442763	0.408335	0.990216
ENSG00000048140	TSPAN17	6.17071	3.75296	3.4249	4.77959	0.582789	0.454068	0.429664	0.516837	0.795114	0.983818	0.152577	3.49139e-07	0.000298608	0.575265	7.01752e-07	0.000221923	0.59475	5.25129e-09	1.51692e-05	0.363421	0.150137	0.258519	0.213897
ENSG00000145451	GLRA3	0.843633	1.75742	0.868762	1.20666	0.0158597	0.182498	0.0145753	0.0475233	-0.0837772	-0.191949	0.0642306	3.95169e-07	0.0754563	0.494834	8.02046e-07	0.0656833	0.514967	6.04659e-09	0.0183988	0.284843	0.210103	0.499554	0.341653
ENSG00000154269	ENPP3	0.534709	1.03018	8.88492	2.07136	0.00374155	0.0322779	0.686659	0.248674	-3.48565	-7.55658	-3.27751	4.52351e-07	1.70341e-10	0.00304142	9.25768e-07	9.98912e-11	0.00341759	7.03102e-09	9.0369e-13	0.000271583	0.760449	1.10066	1.27419
ENSG00000184005	ST6GALNAC3	1.76004	0.97806	1.66224	1.43712	0.188083	0.0263026	0.166918	0.0960518	2.87967	0.0819753	-1.85672	5.10735e-07	0.783637	0.0261457	1.05378e-06	0.766215	0.0289138	8.06208e-09	0.622924	0.00446493	0.711882	0.418696	1.13556
ENSG00000233175	FMNL1-AS1	1.54023	1.92178	1.78366	1.72925	0.132909	0.219858	0.198246	0.169152	-0.804624	-0.585685	0.102501	5.33046e-07	0.0378061	0.724392	1.09828e-06	0.0323321	0.73956	8.46389e-09	0.00728028	0.53987	0.150342	0.255839	0.213661
ENSG00000120217	CD274	1.1848	1.96925	1.48491	1.54121	0.0562908	0.229128	0.123527	0.120847	-1.71726	-0.534734	0.265932	5.36678e-07	0.202971	0.278442	1.10038e-06	0.183266	0.295958	8.54153e-09	0.0739327	0.117812	0.331804	0.496837	0.396128
ENSG00000163932	PRKCD	7.08441	10.0851	15.6163	9.63443	0.618362	0.719439	0.806668	0.700955	-0.635579	-1.34163	-0.637303	5.41341e-07	4.8263e-10	0.00391067	1.10459e-06	2.80868e-10	0.00443883	8.6359e-09	2.83895e-12	0.000373807	0.117698	0.201126	0.203353
ENSG00000183010	PYCR1	1.20035	0.933171	1.40488	1.12826	0.0594181	0.0213883	0.101915	0.0362987	2.04921	-0.669038	-3.19437	5.66078e-07	0.137301	3.23382e-06	1.15624e-06	0.121944	3.5125e-06	9.10429e-09	0.0421734	6.90456e-08	0.404366	0.627811	0.703792
ENSG00000069020	MAST4	0.870121	3.10176	2.54458	2.01595	0.0177584	0.397554	0.335958	0.235662	-2.70318	-2.24878	0.0131759	6.00218e-07	0.00987039	0.950685	1.22721e-06	0.00812266	0.953667	9.73157e-09	0.00125013	0.899665	0.614523	0.938609	0.317808
ENSG00000257950	P2RX5-TAX1BP3	1.61332	2.99711	5.79477	2.82897	0.1505	0.386218	0.577484	0.361367	-1.30312	-2.2855	-0.70423	6.20396e-07	3.45367e-07	0.0635019	1.26393e-06	2.18132e-07	0.0701366	1.00934e-08	5.16489e-09	0.0145702	0.246422	0.408519	0.439796
ENSG00000176845	METRNL	6.53208	13.4286	20.7077	11.5197	0.597867	0.781203	0.855978	0.742168	-1.47693	-1.93841	-0.205643	6.32508e-07	0.000103072	0.428575	1.28541e-06	7.47168e-05	0.44962	1.03375e-08	4.1558e-06	0.226856	0.29188	0.477818	0.322801
ENSG00000120709	FAM53C	7.09225	4.78236	5.36917	5.90787	0.618864	0.522589	0.557938	0.572458	0.509829	0.34652	-0.129397	6.36123e-07	0.0726587	0.550964	1.28541e-06	0.0634374	0.569362	1.04084e-08	0.0175101	0.338605	0.095638	0.155907	0.148566
ENSG00000114554	PLXNA1	0.99757	1.43084	1.98543	1.32655	0.0295415	0.0996817	0.243257	0.0692467	-1.00492	-1.54744	-0.368525	6.51602e-07	9.95066e-06	0.207893	1.30916e-06	6.64745e-06	0.221838	1.06739e-08	2.53207e-07	0.0765846	0.200224	0.326873	0.302179
ENSG00000127951	FGL2	4.13611	18.827	9.42762	10.758	0.475959	0.845759	0.701513	0.727704	-2.39539	-1.03342	0.127672	6.90241e-07	0.0772502	0.541067	1.38987e-06	0.0672283	0.560637	1.14096e-08	0.019008	0.328921	0.453212	0.82437	0.342545
ENSG00000261236	BOP1	5.81842	3.97067	4.12537	4.82042	0.567376	0.471715	0.484224	0.519294	0.641136	0.586622	-0.0193252	7.10848e-07	0.0111298	0.947567	1.43451e-06	0.00917146	0.950798	1.18561e-08	0.00145247	0.893473	0.12243	0.205212	0.177678
ENSG00000204482	LST1	2.88953	7.82663	7.70088	5.60236	0.370135	0.652761	0.651645	0.559167	-1.75905	-1.43503	0.0301673	7.15709e-07	0.0120798	0.922155	1.43782e-06	0.00996063	0.927482	1.19638e-08	0.00161811	0.846025	0.340782	0.569298	0.291742
ENSG00000102780	DGKH	8.27699	3.35262	2.79078	5.4607	0.658234	0.420227	0.367957	0.551851	2.11589	3.07166	0.186065	7.22851e-07	6.35625e-05	0.352879	1.4441e-06	4.53653e-05	0.373097	1.20966e-08	2.31552e-06	0.167878	0.511466	0.832698	0.377434
ENSG00000100814	CCNB1IP1	9.7044	6.35239	7.82997	8.08629	0.698107	0.598593	0.65628	0.654939	0.55281	0.196093	-0.300955	7.54758e-07	0.397073	0.13985	1.50285e-06	0.369965	0.151021	1.26727e-08	0.201054	0.0434043	0.103473	0.165514	0.169607
ENSG00000149582	TMEM25	1.64746	2.36131	2.14654	2.00811	0.159211	0.301558	0.274976	0.234043	-1.12232	-0.892865	0.054273	7.60365e-07	0.0173428	0.868641	1.50739e-06	0.014446	0.879408	1.27952e-08	0.00260008	0.754054	0.215145	0.364069	0.250488
ENSG00000156011	PSD3	13.3197	3.31759	4.97497	8.04919	0.769252	0.417267	0.536159	0.654046	3.05044	0.268072	-0.100955	7.76129e-07	0.126367	0.421004	1.53332e-06	0.112209	0.441662	1.31182e-08	0.0375279	0.220498	1.05588	0.547455	0.342503
ENSG00000166750	SLFN5	4.48563	8.13334	2.05719	5.52838	0.498576	0.662758	0.257832	0.555928	-1.03005	1.31121	2.44719	7.7931e-07	0.000249945	9.517e-12	1.53332e-06	0.000184277	9.64737e-12	1.31865e-08	1.21944e-05	3.93286e-14	0.190376	0.339344	0.343049
ENSG00000185697	MYBL1	6.18579	15.1074	4.07646	9.3517	0.583459	0.807059	0.480036	0.693807	-1.7683	0.542996	2.70931	7.96645e-07	0.186691	1.44126e-05	1.55903e-06	0.167956	1.59051e-05	1.34947e-08	0.0653929	3.98805e-07	0.328823	0.558026	0.619006
ENSG00000286546	.	2.95524	1.66603	2.12303	2.31502	0.376892	0.160998	0.2709	0.289831	1.6314	0.251628	-0.645451	8.50357e-07	0.492673	0.100183	1.66125e-06	0.46375	0.110031	1.45312e-08	0.282777	0.0271284	0.322072	0.391385	0.583937
ENSG00000132603	NIP7	13.4861	9.75588	9.2396	11.3382	0.772491	0.712012	0.696655	0.739152	0.433859	0.46738	0.0340814	8.51415e-07	0.00346766	0.884305	1.66125e-06	0.00277649	0.892575	1.45651e-08	0.000320165	0.780057	0.0822794	0.137617	0.129136
ENSG00000177272	KCNA3	19.0972	33.1302	25.5715	25.6507	0.839895	0.923773	0.886804	0.888535	-0.860585	-0.430738	0.240174	9.27773e-07	0.151848	0.382985	1.8164e-06	0.13575	0.404173	1.60268e-08	0.0487201	0.190113	0.164473	0.260208	0.246534
ENSG00000163788	SNRK	23.3991	30.2657	35.7137	28.0758	0.873401	0.914279	0.926621	0.900821	-0.440302	-0.68007	-0.215391	9.55239e-07	1.36695e-05	0.215153	1.86842e-06	9.19666e-06	0.229547	1.65901e-08	3.75896e-07	0.0805663	0.0820944	0.138531	0.135954
ENSG00000103152	MPG	5.94637	3.62233	3.66096	4.66606	0.573463	0.44357	0.449098	0.510136	0.762459	0.723651	0.00544905	9.7825e-07	0.00763774	0.984013	1.91166e-06	0.00626947	0.985397	1.70808e-08	0.000893138	0.967264	0.150078	0.253322	0.201853
ENSG00000081913	PHLPP1	1.70299	2.45339	8.38685	3.07198	0.173005	0.316636	0.673703	0.388451	-1.98186	-4.77265	-2.50215	1.02563e-06	9.76218e-13	0.000158991	1.99614e-06	5.86375e-13	0.000176902	1.80586e-08	3.30731e-15	7.13059e-06	0.370333	0.632461	0.675388
ENSG00000185112	FAM43A	6.37276	1.96204	3.99409	4.25769	0.591277	0.227844	0.473279	0.483442	1.87015	0.25927	-0.590953	1.02563e-06	0.464604	0.116679	1.99614e-06	0.435877	0.127226	1.80314e-08	0.257602	0.0335348	0.406459	0.429704	0.675869
ENSG00000167747	C19orf48	14.2864	9.32794	8.96338	11.4829	0.783828	0.700006	0.688502	0.741665	0.552204	0.58337	0.0374873	1.05493e-06	0.00393681	0.890162	2.04729e-06	0.00315607	0.898719	1.86356e-08	0.000376818	0.790112	0.105307	0.176188	0.159481
ENSG00000119333	DYNC2I2	6.67041	4.44248	4.966	5.52123	0.602055	0.502429	0.535768	0.555314	0.67811	0.402173	-0.179593	1.14837e-06	0.115505	0.472193	2.24772e-06	0.10205	0.491789	2.05856e-08	0.0330704	0.264474	0.132321	0.213058	0.197698
ENSG00000034713	GABARAPL2	84.2301	47.0845	48.4123	63.8807	0.976657	0.953091	0.951416	0.967555	0.710442	0.646151	-0.0172283	1.20156e-06	0.0121396	0.953166	2.35215e-06	0.0100047	0.956205	2.16734e-08	0.00162973	0.904817	0.138713	0.232213	0.194019
ENSG00000173660	UQCRH	33.7277	22.5418	23.8121	27.7397	0.92126	0.875747	0.877143	0.898922	0.489075	0.375738	-0.0883283	1.21683e-06	0.0455256	0.698886	2.38443e-06	0.0391192	0.715025	2.2104e-08	0.0093041	0.50595	0.0969021	0.155338	0.146256
ENSG00000262503	.	3.44936	2.00356	1.93355	2.63775	0.423298	0.237728	0.231697	0.337801	1.73129	2.52513	0.23799	1.2291e-06	0.00010966	0.30497	2.40638e-06	7.95953e-05	0.323082	2.24418e-08	4.48937e-06	0.134986	0.391088	0.676623	0.391543
ENSG00000167748	KLK1	9.21942	2.34118	4.6938	5.78992	0.684593	0.298207	0.520132	0.56799	2.22419	0.2291	-0.329694	1.25324e-06	0.475976	0.117989	2.44544e-06	0.447047	0.128699	2.29427e-08	0.267984	0.0340739	0.567306	0.455167	0.517828
ENSG00000164197	RNF180	1.46238	1.09102	1.16424	1.26858	0.113754	0.0394259	0.0505389	0.0576869	0.0210903	0.0338456	-0.0406515	1.27906e-06	0.67876	0.0518437	2.50009e-06	0.654854	0.0570933	2.3595e-08	0.481074	0.011075	0.182595	0.449724	0.339758
ENSG00000235725	.	1.82986	0.949323	0.93798	1.3406	0.204892	0.0231195	0.0209415	0.0725973	3.88746	9.53414	0.140674	1.35761e-06	4.75309e-06	0.0469509	2.66463e-06	3.09984e-06	0.0518572	2.52967e-08	1.075e-07	0.00970026	0.888561	3.24488	0.378768
ENSG00000083454	P2RX5	6.17664	15.2942	43.9668	15.832	0.583124	0.80879	0.944603	0.808455	-1.43272	-2.96017	-1.25076	1.41673e-06	7.05834e-09	0.00970065	2.77546e-06	4.1039e-09	0.0107273	2.65038e-08	5.99348e-11	0.00122267	0.283326	0.461632	0.511151
ENSG00000254470	AP5B1	11.2932	14.812	11.2537	12.6692	0.734461	0.802703	0.740437	0.762272	-0.485203	-0.0811245	0.368116	1.46379e-06	0.734285	0.0449787	2.86233e-06	0.715282	0.0498004	2.74932e-08	0.553068	0.00915969	0.0931862	0.150246	0.159406
ENSG00000186230	ZNF749	3.07451	2.18722	2.48182	2.63068	0.389512	0.272519	0.327302	0.336684	0.728466	0.352157	-0.247385	1.47803e-06	0.202078	0.327416	2.88202e-06	0.182385	0.346422	2.78432e-08	0.0734293	0.150083	0.145872	0.227514	0.217968
ENSG00000175073	VCPIP1	18.0675	20.697	19.418	19.3176	0.829787	0.861618	0.846373	0.844363	-0.271125	-0.187373	0.0819258	1.49816e-06	0.093817	0.537327	2.90736e-06	0.0823002	0.557207	2.82504e-08	0.0248596	0.324921	0.0504398	0.0849446	0.085332
ENSG00000103066	PLA2G15	4.47102	3.03541	2.07952	3.52268	0.497627	0.390127	0.262467	0.430725	0.620731	1.47227	0.779238	1.50239e-06	4.77473e-11	0.000730058	2.90749e-06	2.80996e-11	0.000820545	2.84141e-08	2.27533e-13	4.52269e-05	0.122867	0.210255	0.215408
ENSG00000003249	DBNDD1	14.7309	4.96316	6.22961	9.5273	0.789915	0.532362	0.59608	0.698442	1.9587	0.622874	-0.1779	1.5218e-06	0.139303	0.432457	2.93407e-06	0.123869	0.45291	2.88377e-08	0.0431157	0.230135	0.459331	0.711309	0.349585
ENSG00000197747	S100A10	9.34255	22.3754	20.8508	16.3121	0.688837	0.874518	0.857653	0.814374	-1.38442	-1.14031	0.0221729	1.55479e-06	0.0130006	0.952399	2.99246e-06	0.0107435	0.955795	2.95787e-08	0.00178161	0.903114	0.28106	0.484152	0.277397
ENSG00000111445	RFC5	7.17361	4.84779	4.03203	5.755	0.622159	0.526554	0.476518	0.566259	0.544821	0.85607	0.266109	1.63789e-06	1.92344e-05	0.207502	3.15309e-06	1.31262e-05	0.221515	3.13425e-08	5.5783e-07	0.0763558	0.109072	0.183794	0.174544
ENSG00000067836	ROGDI	7.62846	4.3926	3.65776	5.71908	0.637237	0.499358	0.448763	0.564919	0.871982	1.09291	0.163018	1.69371e-06	0.00063067	0.578107	3.25496e-06	0.000481151	0.597163	3.25369e-08	3.77784e-05	0.366561	0.180579	0.303077	0.237785
ENSG00000120063	GNA13	50.694	63.5567	86.0261	61.4256	0.95471	0.968951	0.97716	0.965712	-0.395126	-0.83613	-0.410222	1.74693e-06	2.70731e-09	0.00583769	3.34505e-06	1.57927e-09	0.00652427	3.36243e-08	1.97552e-11	0.000627397	0.0758079	0.128106	0.129457
ENSG00000068796	KIF2A	18.7122	22.6681	19.2494	20.3526	0.836153	0.876752	0.845089	0.853744	-0.353641	-0.136955	0.203969	1.78124e-06	0.398631	0.165554	3.4083e-06	0.371693	0.17802	3.44503e-08	0.202213	0.0550553	0.0666644	0.111253	0.112616
ENSG00000123384	LRP1	1.80094	3.69022	2.60571	2.67249	0.198358	0.448986	0.344837	0.341766	-2.01987	-1.00902	0.122917	1.79012e-06	0.0671526	0.632233	3.40975e-06	0.0584906	0.64934	3.46554e-08	0.0156916	0.425967	0.389062	0.69162	0.329137
ENSG00000133874	RNF122	5.37902	3.15558	4.05125	4.29213	0.546881	0.40258	0.477579	0.485676	0.773322	0.28687	-0.328469	1.92828e-06	0.333512	0.211393	3.70624e-06	0.3071	0.225425	3.79044e-08	0.154326	0.0785783	0.15451	0.238486	0.241076
ENSG00000179921	GPBAR1	1.33014	2.00304	1.54225	1.62858	0.0830402	0.237617	0.139052	0.143519	-1.24491	-0.501496	0.267635	1.93552e-06	0.196153	0.35067	3.70624e-06	0.176845	0.37076	3.80827e-08	0.0701961	0.166363	0.243894	0.375063	0.334519
ENSG00000101935	AMMECR1	6.45065	4.66377	4.26878	5.398	0.59541	0.515943	0.493047	0.548724	0.469915	0.644713	0.154755	2.00486e-06	0.000247847	0.448283	3.85012e-06	0.00018279	0.468708	3.97762e-08	1.20553e-05	0.243607	0.0926973	0.156545	0.147634
ENSG00000106723	SPIN1	8.04073	10.2073	10.3128	9.25705	0.650528	0.723013	0.722008	0.691126	-0.424517	-0.444631	-0.0219664	2.05478e-06	0.00608162	0.922993	3.93973e-06	0.00495467	0.92805	4.0922e-08	0.000661886	0.847708	0.0815584	0.13661	0.130993
ENSG00000204856	FAM216A	5.0873	3.69824	3.2387	4.2445	0.53158	0.449712	0.415089	0.482214	0.503827	0.662188	0.140118	2.11885e-06	0.00048579	0.524206	4.04417e-06	0.000367979	0.544798	4.22816e-08	2.76801e-05	0.312556	0.0995757	0.170012	0.156388
ENSG00000214843	ZFYVE9P2	1.48576	1.78361	1.47174	1.60052	0.119227	0.189032	0.119395	0.136762	-0.0622289	0.0215125	0.062087	2.13708e-06	0.00150755	1.17535e-09	4.04417e-06	0.00118796	1.26521e-09	4.26851e-08	0.000112474	7.70134e-12	0.196395	0.447732	0.343953
ENSG00000088356	PDRG1	3.27872	2.52684	2.67154	2.88576	0.408555	0.328363	0.354833	0.367231	0.451773	0.284081	-0.141972	2.14023e-06	0.121851	0.475511	4.04417e-06	0.107994	0.495055	4.27879e-08	0.0356724	0.26743	0.0900058	0.144281	0.140383
ENSG00000182240	BACE2	0.607511	2.23965	1.193	1.34281	0.00586363	0.281287	0.055174	0.0730999	-2.68818	-0.829133	0.0628067	2.14435e-06	0.0749643	0.615685	4.04417e-06	0.0652725	0.631993	4.29101e-08	0.0182509	0.406823	0.719313	1.37506	0.328877
ENSG00000102032	RENBP	5.50684	3.32571	4.20998	4.44154	0.55308	0.417825	0.489027	0.496286	0.946739	0.274388	-0.405709	2.17838e-06	0.42818	0.15864	4.08731e-06	0.399488	0.170809	4.36317e-08	0.226504	0.0518522	0.200569	0.283673	0.308959
ENSG00000122694	GLIPR2	6.72595	12.3621	9.92677	9.45459	0.604289	0.764952	0.713129	0.696432	-1.0446	-0.61385	0.15891	2.18597e-06	0.0815685	0.594503	4.08731e-06	0.0712212	0.612141	4.38244e-08	0.0204631	0.384472	0.214757	0.342449	0.266933
ENSG00000165868	HSPA12A	0.635975	2.64965	0.847011	1.46098	0.00647791	0.344335	0.0123974	0.101636	-0.118755	-0.267262	0.0639702	2.27817e-06	0.122156	0.489507	4.2688e-06	0.108285	0.509694	4.60122e-08	0.0358049	0.279988	0.243543	0.545666	0.339616
ENSG00000163602	RYBP	5.74902	8.16605	9.42782	7.2898	0.563802	0.664154	0.701569	0.628023	-0.614343	-0.780961	-0.140242	2.2877e-06	0.000594386	0.567373	4.2688e-06	0.000453049	0.587146	4.62471e-08	3.50407e-05	0.35533	0.121854	0.203613	0.183662
ENSG00000058866	DGKG	1.52098	4.69715	0.896862	2.66845	0.127771	0.517954	0.0171441	0.341375	-2.23204	0.05991	2.21748	2.38619e-06	0.844278	0.00468029	4.48686e-06	0.830822	0.00527373	4.88601e-08	0.714181	0.000471505	0.62488	0.405209	1.01884
ENSG00000111145	ELK3	7.1971	3.32792	4.71882	5.27877	0.623052	0.418105	0.522142	0.542358	1.11946	0.455288	-0.254529	2.42719e-06	0.19033	0.372032	4.54893e-06	0.171538	0.392604	4.979e-08	0.0671563	0.181871	0.241725	0.372574	0.307702
ENSG00000231204	.	1.66235	2.2801	1.95406	1.95192	0.163288	0.288491	0.236109	0.222148	-0.0321081	-0.151643	-0.011959	2.51096e-06	2.90674e-06	0.102496	4.70327e-06	1.89272e-06	0.112757	5.1742e-08	6.13045e-08	0.0280522	0.184987	0.484956	0.335853
ENSG00000129696	TTI2	3.04246	2.42295	2.2255	2.66778	0.385827	0.31094	0.288714	0.341263	0.355149	0.49021	0.123774	2.53577e-06	0.000266134	0.453004	4.73429e-06	0.000196637	0.473387	5.23476e-08	1.32322e-05	0.247942	0.0698008	0.117181	0.114001
ENSG00000213760	ATP6V1G2	2.3931	3.28234	3.01017	2.84162	0.306249	0.414196	0.391523	0.362651	-0.992936	-0.783884	0.0566187	2.55812e-06	0.0243277	0.88059	4.76438e-06	0.0205439	0.889415	5.29465e-08	0.00405439	0.773687	0.201476	0.334501	0.243493
ENSG00000137501	SYTL2	1.95391	5.66544	1.20849	3.29221	0.229798	0.568604	0.0581895	0.41118	-2.33672	0.44213	3.61982	2.57465e-06	0.184689	2.60857e-05	4.78026e-06	0.165878	2.87222e-05	5.33899e-08	0.0642997	7.98522e-07	0.477039	0.646227	0.870888
ENSG00000168405	CMAHP	4.21367	5.97896	7.5778	5.44784	0.481544	0.583236	0.647289	0.551237	-0.69372	-1.18696	-0.403669	2.62811e-06	2.34231e-06	0.0960215	4.86397e-06	1.51577e-06	0.105476	5.45964e-08	4.76563e-08	0.0256636	0.137205	0.235138	0.228657
ENSG00000106789	CORO2A	1.05722	1.31751	1.43105	1.21955	0.0376389	0.0740493	0.109678	0.0495337	-1.61561	-1.79283	-0.0898804	2.79452e-06	0.00177394	0.735612	5.19361e-06	0.00139781	0.750451	5.86775e-08	0.000137852	0.554698	0.319075	0.547999	0.299559
ENSG00000138767	CNOT6L	29.1974	42.4823	59.8324	39.34	0.903781	0.945943	0.96331	0.937622	-0.597503	-1.11293	-0.442044	2.79656e-06	3.2403e-07	0.0419107	5.19361e-06	2.04909e-07	0.0464633	5.88766e-08	4.78315e-09	0.00833751	0.117398	0.202779	0.205451
ENSG00000274922	.	2.89908	2.0081	1.61159	2.34213	0.371363	0.238454	0.154967	0.294075	1.21204	2.76122	1.29521	2.93028e-06	7.05834e-09	0.0048459	5.444e-06	4.1039e-09	0.00545764	6.20191e-08	5.99513e-11	0.000492519	0.269815	0.452398	0.504304
ENSG00000251152	.	2.70614	1.82717	2.32173	2.29905	0.348858	0.198972	0.303624	0.287541	2.47714	0.113943	-0.510168	2.96682e-06	0.766272	0.0462163	5.48983e-06	0.7487	0.0511353	6.28478e-08	0.598015	0.00948741	0.660242	0.421905	0.994529
ENSG00000127774	EMC6	5.19028	2.94067	2.59209	3.88894	0.536438	0.37974	0.342157	0.458871	1.26891	1.67883	0.198004	3.01682e-06	0.000310682	0.451209	5.56013e-06	0.000232339	0.471726	6.39631e-08	1.59849e-05	0.246282	0.285266	0.495717	0.320153
ENSG00000255197	.	2.71228	5.18345	5.5173	4.1339	0.349416	0.544592	0.566203	0.474395	-1.18374	-1.20992	-0.056923	3.24064e-06	0.00453634	0.850153	5.99074e-06	0.00365803	0.860506	6.92513e-08	0.000452275	0.724177	0.243737	0.409115	0.260698
ENSG00000139193	CD27	63.2077	31.0894	16.6581	43.1086	0.967052	0.917351	0.819847	0.944379	0.904375	1.92255	0.850538	3.35837e-06	9.26176e-09	0.00813235	6.21084e-06	5.36621e-09	0.00898475	7.21424e-08	8.24095e-11	0.000973382	0.192581	0.331263	0.355271
ENSG00000142512	SIGLEC10	5.21374	9.12167	11.9825	7.83683	0.53789	0.694589	0.754174	0.647512	-0.900083	-1.40489	-0.363673	3.4234e-06	2.52563e-05	0.209257	6.31718e-06	1.73478e-05	0.223277	7.37304e-08	7.67267e-07	0.0773185	0.187419	0.312359	0.280492
ENSG00000114315	HES1	0.897271	1.35787	9.19605	2.41195	0.0199363	0.0816999	0.695817	0.305691	-2.73747	-5.84294	-2.57313	3.48583e-06	2.94783e-09	0.00843008	6.42385e-06	1.71526e-09	0.00932842	7.53342e-08	2.18394e-11	0.00101843	0.610826	0.929922	0.946921
ENSG00000154059	IMPACT	6.12771	3.90402	9.03178	5.72084	0.581002	0.466633	0.691182	0.56503	0.794435	-0.689192	-1.56771	3.52389e-06	0.0188186	1.27811e-07	6.48079e-06	0.015689	1.36565e-07	7.64851e-08	0.00289738	1.67017e-09	0.167115	0.269216	0.281448
ENSG00000211659	IGLV3-25	5.91272	0.595188	9.88577	4.46221	0.571229	0.00435584	0.712347	0.497682	5.10418	-3.10144	-10.0215	3.53195e-06	0.0130528	3.8514e-08	6.48079e-06	0.010791	4.24212e-08	7.67258e-08	0.00179213	4.35891e-10	1.46103	2.51039	2.16764
ENSG00000010610	CD4	3.86089	10.4129	4.6489	6.56153	0.455744	0.727369	0.517172	0.601217	-2.03308	-0.22087	0.356905	3.57187e-06	0.534849	0.118743	6.53446e-06	0.505249	0.129412	7.7726e-08	0.322725	0.0343994	0.420963	0.415547	0.573929
ENSG00000287509	.	1.33343	0.990432	0.916969	1.13175	0.0839337	0.0278662	0.0192662	0.0369129	1.35597	1.79299	0.186112	3.63931e-06	0.000971031	0.48743	6.6315e-06	0.000749105	0.507836	7.94645e-08	6.4674e-05	0.27818	0.308028	0.551477	0.329645
ENSG00000135925	WNT10A	2.08012	5.00661	5.62077	3.79885	0.254593	0.53493	0.570336	0.451611	-1.72547	-1.86326	-0.080888	3.64027e-06	0.00237916	0.747821	6.6315e-06	0.00188078	0.762859	7.9621e-08	0.000198718	0.571599	0.342613	0.61185	0.302953
ENSG00000179639	FCER1A	0.244946	0.544762	12.2608	2.29386	0.000446753	0.00335064	0.758865	0.286257	-2.50602	-7.23507	-4.36025	3.68185e-06	1.27371e-15	2.34231e-06	6.69893e-06	7.75009e-16	2.53975e-06	8.08046e-08	2.72662e-18	4.76548e-08	0.533807	0.831984	0.895558
ENSG00000122417	ODF2L	9.72717	13.771	12.9686	11.8368	0.698665	0.786843	0.771151	0.748478	-0.591664	-0.511313	0.0414039	3.87689e-06	0.024988	0.890678	7.0451e-06	0.0211074	0.899464	8.53737e-08	0.00419271	0.790968	0.122659	0.201173	0.178008
ENSG00000197712	FAM114A1	2.97154	2.02548	1.89684	2.42716	0.37907	0.241637	0.22332	0.30798	1.23072	2.52964	0.978869	3.92565e-06	3.45369e-07	0.0254889	7.09844e-06	2.18598e-07	0.0282071	8.67451e-08	5.18815e-09	0.00430817	0.27161	0.484483	0.557382
ENSG00000213860	RPL21P75	72.4403	92.4198	97.806	84.366	0.971855	0.98079	0.980287	0.977607	-0.419728	-0.519705	-0.0911266	3.92565e-06	0.00134777	0.658368	7.09844e-06	0.00105854	0.675775	8.68129e-08	9.8246e-05	0.45669	0.0838269	0.13995	0.131842
ENSG00000255363	LINC02757	1.18444	1.57601	1.4134	1.37507	0.0561791	0.136539	0.104205	0.0806947	-3.1659	-0.788298	0.0641415	3.9644e-06	0.043415	0.672017	7.14193e-06	0.037232	0.688884	8.77436e-08	0.00874506	0.473106	0.795789	1.73322	0.331109
ENSG00000213614	HEXA	27.5607	19.3317	14.8605	22.2868	0.896242	0.850003	0.796728	0.868599	0.412721	0.802177	0.355157	3.98861e-06	1.91523e-07	0.0300614	7.15904e-06	1.1891e-07	0.0331729	8.83536e-08	2.60968e-09	0.00537257	0.082922	0.140431	0.140362
ENSG00000140199	SLC12A6	53.3966	33.6106	45.5604	44.3641	0.957949	0.924946	0.947395	0.946725	0.552842	0.10205	-0.3955	4.00905e-06	0.719474	0.0611583	7.18138e-06	0.699254	0.0675265	8.90303e-08	0.532944	0.0138583	0.115782	0.176919	0.18716
ENSG00000262151	.	1.42037	2.22882	2.81323	1.96183	0.103647	0.279332	0.370246	0.224382	-2.1767	-3.66504	-0.61432	4.10075e-06	9.12638e-07	0.107002	7.31882e-06	5.749e-07	0.117183	9.1143e-08	1.57313e-08	0.0297358	0.494379	0.70969	0.818664
ENSG00000129197	RPAIN	18.0652	11.2895	14.0581	14.7593	0.829731	0.745519	0.785168	0.794326	0.59772	0.282656	-0.236505	4.17887e-06	0.259198	0.310122	7.44361e-06	0.235724	0.32835	9.31126e-08	0.105863	0.138398	0.124537	0.194264	0.189239
ENSG00000179981	TSHZ1	4.03049	5.87412	4.52654	4.83449	0.467918	0.578433	0.510303	0.520243	-0.736393	-0.294847	0.292754	4.38068e-06	0.311196	0.261954	7.81235e-06	0.285409	0.278609	9.81616e-08	0.139126	0.107588	0.15106	0.231014	0.238754
ENSG00000145675	PIK3R1	38.1266	56.6908	46.643	46.7884	0.933378	0.964148	0.948847	0.950913	-0.635093	-0.34113	0.200407	4.61744e-06	0.178874	0.423506	8.22694e-06	0.160738	0.444192	1.0383e-07	0.0613927	0.222605	0.129128	0.205807	0.200094
ENSG00000004142	POLDIP2	10.7685	8.59284	9.6468	9.73348	0.723181	0.678841	0.706819	0.7033	0.277729	0.0913858	-0.18168	4.82152e-06	0.520687	0.133266	8.63059e-06	0.491033	0.14444	1.09407e-07	0.309315	0.0404354	0.0553208	0.0916241	0.0926757
ENSG00000112874	NUDT12	3.0032	2.00908	2.2679	2.49448	0.382029	0.238566	0.296029	0.317976	2.62823	0.174852	-0.223248	4.9312e-06	0.567217	0.108455	8.82425e-06	0.538441	0.118401	1.12354e-07	0.355127	0.0303251	0.738983	0.455151	0.422118
ENSG00000103313	MEFV	1.6885	3.53282	2.14465	2.48636	0.169989	0.435472	0.274697	0.31658	-2.30872	-0.358336	0.195685	5.06556e-06	0.309835	0.26839	9.00389e-06	0.284098	0.285134	1.15793e-07	0.138202	0.111621	0.515285	0.51565	0.39431
ENSG00000106268	NUDT1	5.5438	3.49564	3.7275	4.44726	0.554811	0.432122	0.453901	0.496733	0.898705	0.71481	-0.0518458	5.07249e-06	0.0310904	0.873088	9.00389e-06	0.0263925	0.883179	1.16046e-07	0.00561984	0.760963	0.195162	0.325426	0.233144
ENSG00000196782	MAML3	1.04944	1.50858	3.61318	1.64185	0.0366896	0.118613	0.445189	0.147093	-1.81347	-3.72979	-1.41563	5.07292e-06	2.46561e-08	0.0124841	9.00389e-06	1.44215e-08	0.0138118	1.1615e-07	2.56103e-10	0.00168963	0.38824	0.63665	0.774896
ENSG00000288803	.	1.45764	1.93638	1.44557	1.64378	0.112135	0.222985	0.113419	0.147428	-1.47905	-0.0845164	0.854747	5.16503e-06	0.811418	0.0478348	9.11315e-06	0.795566	0.052806	1.18451e-07	0.66406	0.00994076	0.318727	0.348732	0.703722
ENSG00000289169	.	6.2373	3.37509	5.20513	4.94698	0.585581	0.422125	0.549338	0.526219	1.57823	0.249432	-0.554451	5.16634e-06	0.510258	0.135355	9.11315e-06	0.480817	0.146646	1.18577e-07	0.299385	0.0413806	0.316435	0.394373	0.557779
ENSG00000073464	CLCN4	6.97428	4.62861	3.60228	5.51084	0.613726	0.513989	0.444519	0.554588	0.656057	1.10468	0.36454	5.41739e-06	1.10018e-05	0.13981	9.60777e-06	7.39292e-06	0.150996	1.2555e-07	2.8528e-07	0.0433839	0.136828	0.231725	0.223091
ENSG00000110931	CAMKK2	20.4705	10.6437	11.0302	15.0928	0.851622	0.732563	0.735634	0.798459	0.92617	0.646439	-0.0959625	5.43885e-06	0.059927	0.728821	9.6125e-06	0.0519926	0.743846	1.26148e-07	0.0135012	0.545914	0.21195	0.338507	0.24329
ENSG00000272325	NUDT3	23.5331	16.1711	14.1988	19.1407	0.874295	0.81873	0.787402	0.842743	0.462293	0.62715	0.145349	5.48251e-06	0.000503464	0.491632	9.65634e-06	0.000382156	0.511861	1.27263e-07	2.88746e-05	0.281814	0.0955456	0.160324	0.149524
ENSG00000141574	SECTM1	1.52553	3.25468	1.85934	2.25849	0.128721	0.412073	0.216619	0.279946	-2.16412	-0.288123	0.255074	5.61231e-06	0.426371	0.185808	9.89851e-06	0.398151	0.199038	1.31007e-07	0.225015	0.0649161	0.475468	0.460127	0.445731
ENSG00000183317	EPHA10	1.27762	1.76913	1.19393	1.45727	0.0733233	0.185179	0.0552298	0.100575	-2.24398	0.663027	4.07491	5.6529e-06	0.0852563	1.29929e-05	9.94403e-06	0.0745639	1.442e-05	1.32165e-07	0.0218041	3.51904e-07	0.505836	1.03488	0.952338
ENSG00000183722	LHFPL6	2.02345	1.50131	1.38116	1.7151	0.243033	0.116938	0.09527	0.165745	2.89756	0.296012	-0.0493728	5.83989e-06	0.0586938	0.742532	1.02707e-05	0.0508812	0.75712	1.37081e-07	0.0131185	0.564532	1.15457	0.581379	0.329782
ENSG00000162543	UBXN10	1.50377	1.14734	1.16149	1.30873	0.124309	0.0467973	0.0497012	0.0654493	1.82148	0.98651	-0.0602268	5.85816e-06	0.0450784	0.789678	1.02762e-05	0.0387347	0.802346	1.37727e-07	0.00918501	0.632171	0.406589	0.875925	0.305592
ENSG00000137547	MRPL15	3.29609	2.50244	2.51432	2.85866	0.410063	0.32451	0.331881	0.364438	0.431362	0.389085	-0.0323066	5.9935e-06	0.0258419	0.896787	1.05399e-05	0.0218739	0.905166	1.4185e-07	0.00438529	0.801507	0.0897392	0.144988	0.136699
ENSG00000106565	TMEM176B	0.672202	1.26923	0.6842	0.908679	0.00765064	0.0650584	0.00591947	0.0126208	-2.8253	-0.194832	0.134633	6.27149e-06	0.509607	0.136125	1.10226e-05	0.48023	0.147469	1.48963e-07	0.298672	0.0417034	0.730997	0.464147	0.3659
ENSG00000137133	HINT2	5.35908	3.82245	4.10056	4.55314	0.545429	0.459876	0.482381	0.503211	0.579137	0.426409	-0.0971703	6.40344e-06	0.0728469	0.711788	1.12346e-05	0.0635773	0.726832	1.52454e-07	0.0175781	0.522973	0.121561	0.199367	0.17946
ENSG00000235280	MCF2L-AS1	1.2523	1.60935	1.20208	1.3845	0.068409	0.145474	0.0568493	0.0833194	-1.78929	-0.0865256	0.926984	6.61266e-06	0.816133	0.0412518	1.15812e-05	0.800213	0.0457264	1.57805e-07	0.671201	0.0081688	0.405689	0.37541	0.968792
ENSG00000166439	RNF169	10.8848	13.1135	13.9378	12.251	0.725526	0.776791	0.783716	0.755515	-0.344013	-0.449364	-0.096688	6.63304e-06	0.000976278	0.573449	1.15875e-05	0.000753297	0.59336	1.58538e-07	6.50779e-05	0.361527	0.067906	0.115266	0.11304
ENSG00000108932	SLC16A6	2.8679	4.79149	3.41396	3.71136	0.367789	0.523092	0.428603	0.445524	-1.48953	-0.395701	0.292976	6.70161e-06	0.309175	0.280432	1.16688e-05	0.283386	0.298125	1.60302e-07	0.137767	0.119051	0.320476	0.422415	0.408739
ENSG00000167414	GNG8	1.18172	1.53529	2.51692	1.53521	0.0556766	0.125873	0.332105	0.119562	-2.96665	-4.10919	-0.120554	6.83286e-06	0.000299989	0.523525	1.18953e-05	0.000222912	0.544246	1.64077e-07	1.52616e-05	0.312014	0.908795	1.18358	0.349058
ENSG00000065883	CDK13	94.4456	66.9469	72.8478	80.1715	0.980231	0.971073	0.972413	0.975987	0.404253	0.269715	-0.116406	7.07735e-06	0.128477	0.544988	1.23605e-05	0.114154	0.564053	1.7125e-07	0.0384085	0.332607	0.0838488	0.137297	0.13293
ENSG00000187555	USP7	56.2002	64.4078	69.4481	61.5537	0.96063	0.969397	0.970682	0.965823	-0.264396	-0.395625	-0.123281	7.09709e-06	0.000138994	0.325491	1.23605e-05	0.000100587	0.344587	1.71875e-07	6.00969e-06	0.148797	0.0528515	0.089521	0.0885304
ENSG00000165424	ZCCHC24	1.14153	1.45509	1.37798	1.30271	0.0505947	0.104652	0.0946557	0.0644441	-1.07838	-0.855727	0.039683	7.3717e-06	0.0272711	0.905734	1.28366e-05	0.0231211	0.913091	1.79212e-07	0.00472312	0.818197	0.226529	0.389061	0.255918
ENSG00000123728	RAP2C	18.338	21.5873	27.9764	21.1635	0.832691	0.869269	0.898866	0.860948	-0.299825	-0.70496	-0.385224	7.5379e-06	3.73884e-10	0.00130759	1.31238e-05	2.16496e-10	0.00148424	1.83954e-07	2.11576e-12	9.40756e-05	0.0603717	0.102698	0.103694
ENSG00000127804	METTL16	12.287	14.746	12.8709	13.3469	0.752108	0.80153	0.768917	0.773105	-0.349098	-0.165108	0.171521	7.58208e-06	0.315339	0.282541	1.31683e-05	0.289368	0.300273	1.85314e-07	0.141994	0.120414	0.0715243	0.117259	0.117573
ENSG00000172780	RAB43	3.99648	6.26625	4.52416	4.97298	0.465795	0.595465	0.509801	0.527782	-0.814086	-0.249125	0.357094	7.77387e-06	0.435214	0.194139	1.34583e-05	0.406757	0.207672	1.90147e-07	0.232465	0.0690848	0.178312	0.259889	0.28343
ENSG00000245937	SLC12A2-DT	11.2851	8.40173	8.18011	9.65333	0.73407	0.672028	0.667225	0.70129	0.38255	0.38395	0.0042324	7.85064e-06	0.0152091	0.988036	1.35483e-05	0.0126172	0.988185	1.92174e-07	0.00218365	0.975862	0.0784642	0.1327	0.125936
ENSG00000166927	MS4A7	1.86667	3.79442	7.03536	3.45468	0.212878	0.457475	0.629195	0.425253	-1.44904	-2.42603	-0.522395	7.91994e-06	1.34432e-05	0.145438	1.36124e-05	9.04593e-06	0.156961	1.94481e-07	3.67855e-07	0.0459129	0.327354	0.525	0.5127
ENSG00000279901	.	3.43149	2.52265	2.3467	2.90011	0.421735	0.327414	0.306863	0.368962	0.636851	0.740004	0.0951633	7.91994e-06	0.00370033	0.741972	1.36124e-05	0.00296521	0.75665	1.94604e-07	0.000348952	0.563885	0.140476	0.237891	0.195381
ENSG00000175445	LPL	10.2661	2.91638	1.38639	5.95162	0.711398	0.377171	0.0967778	0.574468	2.57036	6.71465	3.56036	8.23222e-06	2.74521e-10	0.000603199	1.41475e-05	1.62192e-10	0.000675622	2.03043e-07	1.5126e-12	3.56052e-05	0.665901	1.03822	1.15089
ENSG00000137710	RDX	4.49446	6.58046	6.26664	5.59877	0.498911	0.607584	0.597811	0.558999	-0.687189	-0.56415	0.0512206	8.44116e-06	0.0348654	0.869174	1.45157e-05	0.0296447	0.87973	2.0914e-07	0.00655238	0.75509	0.146269	0.242911	0.204516
ENSG00000100478	AP4S1	7.49805	9.08623	8.56593	8.2936	0.633272	0.693695	0.67912	0.661473	-0.370041	-0.293154	0.0674834	8.57007e-06	0.0650335	0.738414	1.46916e-05	0.0566524	0.752481	2.12493e-07	0.0150394	0.558803	0.0746855	0.125068	0.122081
ENSG00000211655	IGLV1-36	1.2522	1.22973	5.65204	1.95049	0.0683532	0.0585246	0.571843	0.221869	-0.0189569	-14.5621	-10.5733	8.60268e-06	8.12227e-25	1.41726e-11	1.47128e-05	5.95633e-25	1.38182e-11	2.13622e-07	6.65251e-28	6.17334e-14	0.181983	4.58874	3.18303
ENSG00000118257	NRP2	1.10344	0.848885	1.2373	1.02495	0.0445636	0.0146311	0.0644441	0.0231753	2.42526	-0.0961132	-2.51713	8.77022e-06	0.785212	0.00457485	1.49986e-05	0.767798	0.00516679	2.19056e-07	0.625387	0.000457647	0.545912	0.406623	0.937304
ENSG00000136950	ARPC5L	14.3021	9.21135	6.97613	11.1248	0.784107	0.696878	0.627017	0.735132	0.574155	1.00542	0.36158	8.77809e-06	6.94428e-06	0.108041	1.49986e-05	4.58344e-06	0.118048	2.19512e-07	1.67141e-07	0.0301561	0.122944	0.208155	0.202592
ENSG00000198455	ZXDB	12.0116	14.1965	11.6322	12.809	0.747361	0.7936	0.748255	0.76512	-0.305328	-0.019092	0.278916	8.79843e-06	0.921538	0.0302036	1.49986e-05	0.914402	0.0333325	2.20284e-07	0.845134	0.00540807	0.0625272	0.102744	0.105873
ENSG00000256084	.	1.04297	1.5808	1.27697	1.29187	0.035461	0.138326	0.0720947	0.0622103	-3.71495	-0.309161	0.0968105	9.08043e-06	0.211418	0.334345	1.54665e-05	0.191142	0.353336	2.28021e-07	0.0786153	0.154934	0.870165	0.56907	0.34932
ENSG00000249631	.	2.5079	1.57996	1.89283	2.0445	0.324119	0.138047	0.222595	0.243033	3.38707	0.189631	-0.095854	9.30484e-06	0.243094	0.368661	1.58241e-05	0.220836	0.38914	2.34175e-07	0.0964022	0.179304	1.14279	0.493119	0.346236
ENSG00000120798	NR2C1	22.9431	16.8855	15.4159	19.3536	0.87033	0.826213	0.803876	0.844809	0.366908	0.471722	0.0951867	9.44799e-06	0.00156298	0.618872	1.60308e-05	0.00122983	0.635491	2.3813e-07	0.00011769	0.410206	0.0770065	0.129676	0.123875
ENSG00000136237	RAPGEF5	1.24178	2.4557	3.1544	2.02606	0.0664545	0.317083	0.407215	0.238901	-3.62575	-5.62868	-0.191619	9.52934e-06	4.48935e-05	0.208981	1.61321e-05	3.13794e-05	0.223129	2.40535e-07	1.53681e-06	0.0771565	0.797319	1.33196	0.400821
ENSG00000249684	.	3.8084	2.44061	2.7641	3.10322	0.451611	0.314235	0.365332	0.391132	1.35742	0.661166	-0.140068	9.5726e-06	0.121023	0.589065	1.61567e-05	0.107186	0.607077	2.41805e-07	0.0353456	0.378434	0.304681	0.50896	0.29905
ENSG00000110801	PSMD9	8.56118	5.71067	5.09504	6.88428	0.666387	0.569945	0.542916	0.613503	0.569555	0.753568	0.153738	9.77647e-06	0.000894094	0.533227	1.64439e-05	0.000688157	0.553126	2.47683e-07	5.84512e-05	0.321136	0.124656	0.207595	0.183679
ENSG00000005882	PDK2	7.1324	4.50135	3.4267	5.50322	0.620428	0.505445	0.429999	0.55375	0.688628	1.11294	0.334009	9.77942e-06	3.81464e-05	0.195029	1.64439e-05	2.64375e-05	0.208659	2.4794e-07	1.26821e-06	0.0695765	0.145182	0.254945	0.237201
ENSG00000099194	SCD	1.26883	1.6852	1.86388	1.52804	0.0714246	0.165522	0.217624	0.117552	-1.28146	-1.69075	-0.201742	9.83341e-06	0.0005236	0.462437	1.64523e-05	0.000397434	0.482836	2.49675e-07	3.02731e-05	0.255911	0.277813	0.471527	0.31377
ENSG00000167969	ECI1	12.5263	8.70101	7.05443	10.1441	0.755906	0.681856	0.629921	0.713967	0.498838	0.862404	0.313113	9.83525e-06	1.36737e-05	0.129229	1.64523e-05	9.19666e-06	0.140056	2.49904e-07	3.76454e-07	0.038739	0.107499	0.18428	0.177388
ENSG00000071242	RPS6KA2	2.82906	4.45033	5.28288	3.86035	0.363489	0.503099	0.55375	0.456749	-1.30276	-1.80532	-0.233639	9.96079e-06	0.000242459	0.367606	1.665e-05	0.000178835	0.387932	2.53836e-07	1.17346e-05	0.178422	0.278977	0.47119	0.332628
ENSG00000234902	.	1.16272	2.25074	2.44616	1.79642	0.0532753	0.283241	0.321829	0.185402	-1.82725	-1.93657	-0.0754496	1.00647e-05	0.00323148	0.7478	1.67989e-05	0.00258062	0.762857	2.57045e-07	0.000292404	0.571494	0.399412	0.716558	0.308502
ENSG00000117713	ARID1A	25.8643	29.777	31.1085	28.2443	0.887418	0.912492	0.912325	0.90177	-0.274078	-0.350379	-0.0708385	1.02257e-05	0.00172865	0.631373	1.70924e-05	0.00136027	0.648272	2.62491e-07	0.000133315	0.424836	0.054729	0.0937901	0.0931094
ENSG00000144820	ADGRG7	4.96816	2.58475	2.97594	3.71164	0.524488	0.335846	0.388507	0.445692	0.00792214	0.0166422	-0.0153389	1.03582e-05	0.856576	0.00455099	1.72886e-05	0.844635	0.0051438	2.66469e-07	0.73497	0.000455005	0.181148	0.449336	0.337039
ENSG00000198805	PNP	15.457	7.43569	6.36302	10.8442	0.799911	0.638912	0.602614	0.729324	0.992418	1.17852	0.131103	1.04106e-05	0.00198067	0.651688	1.7326e-05	0.00156476	0.66902	2.68012e-07	0.000158687	0.448965	0.210765	0.374174	0.263421
ENSG00000168758	SEMA4C	1.17059	1.51956	2.44832	1.51303	0.054448	0.121405	0.32222	0.113866	-1.72071	-3.04074	-0.665668	1.06367e-05	2.32685e-06	0.0724999	1.7664e-05	1.50569e-06	0.0799786	2.74228e-07	4.7255e-08	0.0174611	0.357897	0.593394	0.730593
ENSG00000088179	PTPN4	7.85479	9.7168	7.50564	8.53018	0.645111	0.710839	0.644608	0.668286	-0.406298	-0.0454348	0.338023	1.07693e-05	0.847905	0.0456108	1.7833e-05	0.834933	0.0505159	2.77847e-07	0.720207	0.0093291	0.0846617	0.137641	0.144398
ENSG00000227500	SCAMP4	10.1908	7.43183	5.0154	8.27518	0.709499	0.638856	0.538672	0.661026	0.387748	0.961393	0.537176	1.0933e-05	1.74281e-10	0.000674053	1.81027e-05	1.01931e-10	0.00075721	2.83089e-07	9.27837e-13	4.10171e-05	0.0817466	0.139671	0.141042
ENSG00000153922	CHD1	37.1005	43.8884	64.4043	44.1553	0.930251	0.948456	0.967052	0.946222	-0.314932	-0.896263	-0.557687	1.0963e-05	3.18372e-14	7.07735e-06	1.81027e-05	1.89975e-14	7.74167e-06	2.8407e-07	8.59328e-17	1.71201e-07	0.0640004	0.110397	0.112401
ENSG00000158006	PAFAH2	1.78456	2.14332	1.47189	1.87525	0.19417	0.265483	0.11945	0.203998	-0.469962	0.351225	0.83654	1.10338e-05	0.0826916	7.89689e-06	1.81809e-05	0.0722959	8.67341e-06	2.86314e-07	0.0208849	1.93744e-07	0.0970704	0.163546	0.173113
ENSG00000278996	.	1.26566	1.74802	1.76527	1.53545	0.0705869	0.180376	0.193611	0.119618	-1.27394	-1.48432	-0.123226	1.11067e-05	0.00215374	0.662668	1.82888e-05	0.00169836	0.680436	2.89033e-07	0.00017584	0.462071	0.28327	0.480811	0.287809
ENSG00000103051	COG4	10.8516	8.15392	7.11612	9.19145	0.724745	0.663651	0.631876	0.688893	0.383269	0.579296	0.176343	1.1415e-05	0.000184743	0.320683	1.89313e-05	0.0001354	0.339295	3.00245e-07	8.54423e-06	0.145631	0.0798508	0.135869	0.131461
ENSG00000105327	BBC3	15.4761	8.18201	7.44931	11.3206	0.80019	0.664656	0.642598	0.738873	1.01228	1.41083	0.215702	1.15379e-05	0.000453571	0.426013	1.90814e-05	0.000344384	0.446723	3.0369e-07	2.54052e-05	0.224652	0.242098	0.404442	0.30427
ENSG00000154451	GBP5	14.4075	26.3331	12.4487	18.7778	0.785503	0.896688	0.761434	0.838834	-0.977032	0.0827257	0.964377	1.17971e-05	0.854943	0.00858957	1.94968e-05	0.842881	0.00951916	3.11392e-07	0.731701	0.00104298	0.209934	0.278419	0.400755
ENSG00000133317	LGALS12	0.723053	0.842322	1.5466	0.902265	0.00943765	0.0141844	0.13961	0.012174	-2.66589	-4.65928	-0.290206	1.20182e-05	3.63178e-06	0.104891	1.98365e-05	2.35293e-06	0.115059	3.19067e-07	7.92325e-08	0.0289498	0.641249	0.923973	0.499206
ENSG00000167600	CYP2S1	1.17106	1.61184	1.62155	1.41662	0.0545038	0.146479	0.156978	0.0913051	-2.80488	-2.24385	0.00620849	1.20182e-05	0.0186632	0.997756	1.98365e-05	0.0155536	0.997614	3.19242e-07	0.0028637	0.995085	0.618578	1.08713	0.320907
ENSG00000112796	ENPP5	1.00676	1.30667	0.971213	1.11887	0.031161	0.0717038	0.0246272	0.0346233	-2.06094	0.0373659	1.55691	1.20377e-05	0.874734	0.0108744	1.98365e-05	0.863927	0.0120348	3.20141e-07	0.764059	0.00141068	0.463691	0.393918	1.22751
ENSG00000122707	RECK	1.96585	2.86902	3.1013	2.50315	0.232256	0.370749	0.402245	0.318926	-0.929971	-0.989216	-0.0723374	1.20702e-05	0.00542987	0.811571	1.98623e-05	0.00442329	0.824233	3.21666e-07	0.000569863	0.664322	0.199863	0.343836	0.243143
ENSG00000169258	GPRIN1	1.56041	1.1932	1.20904	1.35968	0.137656	0.0525493	0.0583012	0.0776791	1.12916	0.582391	-0.150552	1.23607e-05	0.126669	0.58552	2.03928e-05	0.112493	0.603841	3.31396e-07	0.0376674	0.37476	0.259029	0.420331	0.286618
ENSG00000242076	IGKV1-33	20.7881	1.5394	67.4194	20.7204	0.854247	0.126989	0.969007	0.857318	3.96624	-0.33101	-7.18099	1.24344e-05	0.138909	2.67122e-05	2.04686e-05	0.123413	2.95136e-05	3.3377e-07	0.0429363	8.22433e-07	1.24861	0.609841	1.42894
ENSG00000116497	S100PBP	28.2129	17.6469	15.1952	21.9699	0.898978	0.83364	0.801363	0.866253	0.604915	0.772865	0.139521	1.2616e-05	0.00152162	0.596414	2.07396e-05	0.00119777	0.614022	3.39348e-07	0.000113933	0.386374	0.135747	0.227801	0.194949
ENSG00000144791	LIMD1	14.4901	10.6039	11.8176	12.5339	0.786564	0.731725	0.751382	0.759535	0.398764	0.219058	-0.158019	1.27353e-05	0.241291	0.393195	2.08789e-05	0.219101	0.414175	3.42793e-07	0.0953511	0.1981	0.0838914	0.137311	0.136185
ENSG00000168876	ANKRD49	32.7343	39.5548	30.7292	35.0915	0.918188	0.940303	0.910482	0.927738	-0.338089	0.0046911	0.331659	1.28622e-05	0.985767	0.0195711	2.10736e-05	0.985414	0.0217882	3.47167e-07	0.971862	0.00305037	0.0699337	0.115562	0.121058
ENSG00000155368	DBI	43.719	23.2211	21.1226	32.0347	0.943709	0.880326	0.859552	0.917853	0.833652	0.783603	0.0159811	1.29929e-05	0.0150524	0.964355	2.12817e-05	0.0124957	0.966122	3.51783e-07	0.00215134	0.927285	0.189785	0.323789	0.228638
ENSG00000141905	NFIC	4.57611	6.47619	5.11547	5.40925	0.503211	0.60401	0.544033	0.549171	-0.606111	-0.371164	0.153742	1.31119e-05	0.143686	0.558209	2.14795e-05	0.128023	0.577207	3.56252e-07	0.0451529	0.345996	0.131894	0.210137	0.194802
ENSG00000179406	LINC00174	12.0897	8.68347	7.33522	9.98741	0.748646	0.681354	0.639191	0.709778	0.421984	0.679337	0.227083	1.32122e-05	6.64258e-05	0.223268	2.16508e-05	4.74346e-05	0.237807	3.60303e-07	2.43968e-06	0.0848999	0.0903565	0.152765	0.147643
ENSG00000154229	PRKCA	11.9393	5.07394	4.1053	7.98314	0.746747	0.538672	0.482828	0.652147	1.7988	2.25452	0.129717	1.35231e-05	0.00178291	0.613052	2.22218e-05	0.00140429	0.62979	3.71047e-07	0.000138727	0.403963	0.453034	0.827677	0.336782
ENSG00000104886	PLEKHJ1	8.03767	5.65259	4.49712	6.53166	0.650416	0.568046	0.508181	0.600045	0.49726	0.872472	0.320809	1.36995e-05	1.22144e-05	0.119065	2.25281e-05	8.17134e-06	0.129664	3.77418e-07	3.26726e-07	0.0345309	0.110768	0.183915	0.178856
ENSG00000167751	KLK2	5.1101	1.75375	0.97043	3.12623	0.532306	0.181717	0.0244039	0.393701	2.14543	6.51758	3.82027	1.42702e-05	6.39257e-11	0.000115825	2.3436e-05	3.75089e-11	0.000126986	3.93938e-07	3.05819e-13	4.80797e-06	0.599238	0.943761	1.09408
ENSG00000198961	PJA2	55.2138	66.3189	66.1937	61.3412	0.959681	0.970738	0.968169	0.965488	-0.324868	-0.340967	-0.0145902	1.44126e-05	0.0132925	0.941797	2.36551e-05	0.0109999	0.946047	3.98942e-07	0.00183424	0.881857	0.0674338	0.1136	0.111529
ENSG00000184014	DENND5A	7.05557	10.4922	10.6606	8.98507	0.617356	0.729659	0.7291	0.682806	-0.663713	-0.662761	-0.0242578	1.45469e-05	0.0130374	0.93845	2.38247e-05	0.0107797	0.943226	4.03133e-07	0.00178909	0.876409	0.14293	0.236947	0.196719
ENSG00000113810	SMC4	32.6299	18.1663	40.294	28.1795	0.917742	0.838778	0.937287	0.901379	0.748354	-0.335359	-1.13153	1.46389e-05	0.262257	0.000156239	2.39167e-05	0.238626	0.00017416	4.06023e-07	0.107766	6.9734e-06	0.173156	0.257069	0.291881
ENSG00000069188	SDK2	3.61298	9.10801	6.33162	6.20867	0.437538	0.694365	0.600938	0.586251	-1.70357	-0.564865	0.153546	1.51906e-05	0.199562	0.460641	2.48362e-05	0.180012	0.481006	4.23021e-07	0.072037	0.254377	0.420255	0.563479	0.344542
ENSG00000113658	SMAD5	6.89245	9.12043	7.06349	7.79522	0.61099	0.694533	0.630312	0.646228	-0.491856	-0.108009	0.335329	1.53234e-05	0.67807	0.0997882	2.50215e-05	0.654202	0.109593	4.27575e-07	0.480194	0.0269898	0.106233	0.167221	0.178322
ENSG00000213694	S1PR3	1.3671	2.12904	1.30678	1.65674	0.091696	0.263081	0.0778467	0.151002	-3.24703	-0.113061	0.136072	1.54918e-05	0.661174	0.104506	2.52309e-05	0.636638	0.114662	4.32561e-07	0.460191	0.0287951	0.865543	0.434588	0.373096
ENSG00000244734	HBB	45.6582	381.113	206.75	203.334	0.947283	0.995923	0.990953	0.991623	-2.82906	-0.677835	0.0543071	1.55627e-05	0.103146	0.656341	2.5281e-05	0.0908038	0.674144	4.34832e-07	0.0282802	0.454323	0.941348	1.1274	0.334063
ENSG00000205593	DENND6B	1.71303	2.39424	1.93837	2.01686	0.176188	0.306528	0.233149	0.236053	-1.11696	-0.516773	0.182457	1.61328e-05	0.163692	0.524471	2.63311e-05	0.146627	0.545089	4.54364e-07	0.054183	0.312832	0.273935	0.398014	0.301768
ENSG00000157227	MMP14	4.14595	2.50241	1.96491	3.14975	0.476964	0.324454	0.238231	0.395767	0.969556	2.20429	1.03954	1.61842e-05	3.34325e-08	0.00675165	2.6382e-05	1.97676e-08	0.0075547	4.56717e-07	3.70912e-10	0.000760237	0.21022	0.390078	0.422803
ENSG00000137486	ARRB1	1.28425	2.33684	2.37101	1.87243	0.0746077	0.297649	0.310549	0.203496	-1.69767	-1.40273	0.00664608	1.6506e-05	0.0204911	0.998302	2.68909e-05	0.01718	0.99793	4.67028e-07	0.0032412	0.996481	0.377438	0.648574	0.297489
ENSG00000100092	SH3BP1	11.4011	16.1663	12.2634	13.4117	0.736528	0.818674	0.758921	0.773943	-0.593633	-0.180127	0.326773	1.66164e-05	0.519906	0.173175	2.70904e-05	0.490561	0.186007	4.72006e-07	0.30868	0.0586831	0.131919	0.199636	0.210096
ENSG00000160991	ORAI2	13.1402	8.06803	9.3079	10.5317	0.765511	0.660412	0.698498	0.722734	0.646225	0.378072	-0.166725	1.68115e-05	0.165085	0.526188	2.73747e-05	0.147881	0.546818	4.78487e-07	0.0548102	0.314404	0.14757	0.230996	0.205529
ENSG00000104974	LILRA1	1.22418	2.67548	2.2882	1.96534	0.0631597	0.347406	0.29871	0.22494	-1.8761	-1.18396	0.0557571	1.71656e-05	0.0513125	0.834814	2.7879e-05	0.0442603	0.847046	4.89204e-07	0.0109223	0.699371	0.438482	0.752115	0.310649
ENSG00000172845	SP3	44.7614	49.5907	51.9536	47.8145	0.945664	0.956777	0.95633	0.952253	-0.218401	-0.313558	-0.0900334	1.71857e-05	0.000504788	0.424386	2.7879e-05	0.000383229	0.445112	4.90416e-07	2.89771e-05	0.223265	0.0449255	0.0765503	0.0763594
ENSG00000162444	RBP7	1.9595	3.85703	1.71388	2.66549	0.230859	0.462501	0.178813	0.341207	-2.68451	0.0556604	2.18155	1.74699e-05	0.880982	0.0113998	2.8324e-05	0.870387	0.0126041	4.99826e-07	0.774471	0.00150134	0.67899	0.414091	1.75825
ENSG00000251546	IGKV1D-39	3226.6	796.942	2525.46	2159.41	0.999609	0.998604	0.999497	0.999497	0.0334667	0.0312426	-0.0583179	1.76447e-05	0.812399	0.00882817	2.85729e-05	0.796453	0.00976462	5.05814e-07	0.666141	0.00108296	0.185099	0.446555	0.342017
ENSG00000170085	SIMC1	14.2902	23.4937	28.2228	20.145	0.783883	0.882001	0.900318	0.851901	-0.768644	-0.993235	-0.167391	1.8107e-05	0.00118421	0.537068	2.92863e-05	0.000921448	0.556923	5.20078e-07	8.29723e-05	0.324724	0.165536	0.282639	0.232166
ENSG00000008324	SS18L2	6.88577	5.29395	5.57205	6.04928	0.610767	0.550455	0.568604	0.57955	0.385977	0.259781	-0.110772	1.87589e-05	0.139492	0.57404	3.03828e-05	0.124095	0.593895	5.41248e-07	0.043236	0.362134	0.084038	0.136327	0.131707
ENSG00000085514	PILRA	7.35923	14.2799	18.5092	11.87	0.628023	0.794605	0.837661	0.748981	-1.07274	-1.48871	-0.236947	1.88954e-05	0.000429766	0.398197	3.05278e-05	0.000325401	0.418938	5.45536e-07	2.36959e-05	0.2019	0.231312	0.39284	0.301883
ENSG00000175106	TVP23C	2.97418	4.25351	4.06734	3.65246	0.379405	0.490646	0.479031	0.440554	-0.69116	-0.559416	0.055427	1.93797e-05	0.0467124	0.858361	3.12099e-05	0.0402646	0.868596	5.62767e-07	0.00963274	0.737758	0.153393	0.249472	0.207373
ENSG00000108405	P2RX1	45.3639	22.9617	31.9985	34.415	0.946446	0.878818	0.916122	0.925672	0.89115	0.316008	-0.301404	1.94007e-05	0.367975	0.282485	3.12099e-05	0.340734	0.300231	5.64096e-07	0.178759	0.120369	0.214833	0.302684	0.292877
ENSG00000163344	PMVK	3.19451	2.48871	2.87795	2.86636	0.40124	0.322053	0.377618	0.365109	0.542977	0.173942	-0.300623	1.94007e-05	0.512378	0.179364	3.12099e-05	0.483039	0.192554	5.6375e-07	0.301336	0.0616576	0.121305	0.186849	0.192249
ENSG00000106266	SNX8	12.7489	8.2203	10.871	10.668	0.759703	0.66622	0.733009	0.72575	0.605821	0.11493	-0.404566	1.94201e-05	0.718393	0.0907431	3.12099e-05	0.698192	0.0999027	5.65023e-07	0.53151	0.0237659	0.137763	0.202233	0.223225
ENSG00000160224	AIRE	1.14819	0.953438	0.911245	1.0336	0.0514324	0.0237337	0.0187636	0.0241805	2.36733	1.87824	0.00707143	1.94734e-05	0.015585	0.948923	3.12099e-05	0.0129162	0.952075	5.66938e-07	0.00225909	0.896302	0.588083	1.23513	0.317711
ENSG00000184060	ADAP2	2.79267	4.38543	3.19797	3.48354	0.360027	0.499023	0.411571	0.427431	-1.11693	-0.33183	0.336359	1.95037e-05	0.382312	0.2627	3.12099e-05	0.354685	0.279223	5.68181e-07	0.189615	0.108017	0.252464	0.340991	0.365087
ENSG00000107968	MAP3K8	16.0174	9.10372	28.8304	15.3605	0.806947	0.694142	0.903446	0.802312	0.69749	-0.887064	-1.66811	1.97877e-05	0.00180267	4.59323e-09	3.16079e-05	0.00142118	4.86952e-09	5.77193e-07	0.000140634	3.61672e-11	0.159054	0.25924	0.261469
ENSG00000137414	FAM8A1	6.6356	9.014	7.3482	7.6845	0.601217	0.691964	0.63975	0.642821	-0.546146	-0.208375	0.265782	2.025e-05	0.417956	0.245258	3.23066e-05	0.389865	0.261071	5.91756e-07	0.218077	0.0976373	0.117547	0.185809	0.191711
ENSG00000140749	IGSF6	1.46968	3.08684	1.25474	2.07045	0.115765	0.395823	0.0671804	0.248394	-1.8813	0.0414082	1.51841	2.08679e-05	0.919679	0.0156379	3.33862e-05	0.91261	0.0173739	6.14526e-07	0.842061	0.00226937	0.455331	0.379976	1.03695
ENSG00000213203	GIMAP1	1.79898	2.70436	1.47426	2.10248	0.197856	0.350701	0.120009	0.253588	-1.27688	0.222589	1.53538	2.08795e-05	0.585429	0.00226571	3.33862e-05	0.557709	0.00256262	6.15258e-07	0.374484	0.00018747	0.27544	0.352441	0.534536
ENSG00000289740	TALAM1	1.15255	0.576942	0.55881	0.830998	0.051935	0.00396493	0.00295974	0.0079857	1.49291	0.957349	-0.0516926	2.13438e-05	0.0407394	0.895438	3.41113e-05	0.0348729	0.904346	6.30527e-07	0.00803321	0.799279	0.376826	0.686029	0.292521
ENSG00000105889	STEAP1B	1.05213	1.29584	8.34157	2.31939	0.0370805	0.0697493	0.672251	0.290501	-0.0883756	-8.20069	-0.164148	2.1628e-05	2.80508e-05	0.180421	3.4423e-05	1.92792e-05	0.193781	6.39803e-07	8.69915e-07	0.0621806	0.214416	1.83112	0.39318
ENSG00000142634	EFHD2	19.4579	27.414	23.7915	23.28	0.842743	0.901994	0.877031	0.875468	-0.560394	-0.312064	0.175094	2.1628e-05	0.204932	0.474342	3.4423e-05	0.185168	0.494053	6.40133e-07	0.0749598	0.266464	0.122154	0.197927	0.188941
ENSG00000211666	IGLV2-14	10.3001	273	1440.43	343.346	0.712291	0.994081	0.999162	0.995532	-4.55083	-8.73848	-0.206664	2.17041e-05	1.10444e-09	0.00139793	3.45043e-05	6.3728e-10	0.00158345	6.43572e-07	7.15325e-12	0.000102777	0.941018	1.51826	0.428173
ENSG00000180787	ZFP3	4.0806	5.49684	3.97588	4.62015	0.471938	0.560842	0.471827	0.507232	-0.55149	-0.0590168	0.430854	2.21428e-05	0.847634	0.0566618	3.52096e-05	0.834732	0.0626245	6.58693e-07	0.719687	0.0125025	0.119881	0.185457	0.207116
ENSG00000280071	.	5.30408	3.55798	3.97637	4.40473	0.542581	0.437594	0.471883	0.493327	0.612442	0.376348	-0.149984	2.25195e-05	0.15232	0.567937	3.57814e-05	0.136153	0.587537	6.72807e-07	0.0489502	0.355895	0.145303	0.223632	0.20027
ENSG00000155016	CYP2U1	3.13462	4.59221	4.0681	3.85727	0.395097	0.511476	0.479086	0.456525	-0.689132	-0.421982	0.148635	2.25249e-05	0.140663	0.589783	3.57814e-05	0.125188	0.607631	6.73387e-07	0.0437638	0.379366	0.154583	0.244099	0.217298
ENSG00000134042	MRO	1.86433	1.34635	1.2249	1.55807	0.212431	0.0792428	0.0622103	0.125593	2.27323	5.70513	2.73971	2.34415e-05	7.32685e-08	0.00468812	3.72021e-05	4.50511e-08	0.00528024	7.04224e-07	8.90607e-10	0.000472555	0.632571	1.05357	1.22871
ENSG00000280441	.	1.41982	2.24	2.08444	1.84885	0.103479	0.281342	0.263026	0.198191	-1.21794	-1.18095	-0.0440759	2.34415e-05	0.0111108	0.883614	3.72021e-05	0.00916027	0.891805	7.04278e-07	0.00144819	0.778954	0.285789	0.489651	0.273435
ENSG00000138061	CYP1B1	1.52342	2.26111	1.20578	1.76218	0.128274	0.285363	0.0576311	0.176747	-2.86775	0.0575835	0.208205	2.35174e-05	0.887412	0.0129416	3.72359e-05	0.877758	0.0143302	7.06997e-07	0.785669	0.00177016	0.823079	0.422069	0.436165
ENSG00000149534	MS4A2	0.371021	0.468127	4.63548	1.09453	0.00117273	0.00201039	0.516502	0.0313285	-2.9165	-7.21412	-3.52234	2.37798e-05	7.20939e-09	0.00406158	3.76107e-05	4.18492e-09	0.00460866	7.16215e-07	6.14639e-11	0.000392299	0.748692	1.08249	1.26983
ENSG00000111252	SH2B3	24.0307	38.1123	59.0529	35.1914	0.877087	0.937455	0.963031	0.927849	-0.70809	-1.3394	-0.513101	2.40759e-05	2.7949e-06	0.0585024	3.79095e-05	1.8167e-06	0.0646679	7.25579e-07	5.87408e-08	0.0130513	0.15681	0.269137	0.264614
ENSG00000183625	CCR3	0.308704	0.459927	4.33654	1.01544	0.000837661	0.00184285	0.497627	0.0222259	-2.68751	-6.62271	-3.08945	2.40795e-05	3.03844e-09	0.00285897	3.79095e-05	1.77022e-09	0.0032171	7.26138e-07	2.2737e-11	0.00025098	0.726474	1.0038	1.26807
ENSG00000204472	AIF1	2.23946	6.78514	5.63311	4.57067	0.282292	0.615737	0.571341	0.504105	-1.78391	-1.10266	0.0597699	2.42363e-05	0.06095	0.813534	3.81158e-05	0.0529697	0.826268	7.32219e-07	0.0138022	0.667954	0.400962	0.707451	0.308779
ENSG00000261628	.	0.579556	0.864164	0.696316	0.710131	0.00513766	0.0153571	0.00603116	0.00390909	-0.0237269	-0.136269	0.00410119	2.44389e-05	0.0193581	0.97887	3.83702e-05	0.0161433	0.980065	7.39248e-07	0.00300743	0.956569	0.183016	0.476433	0.335268
ENSG00000163257	DCAF16	23.2431	27.6284	27.6519	25.6744	0.87234	0.902831	0.897191	0.888759	-0.312697	-0.322331	-0.00802546	2.52257e-05	0.0189187	0.966605	3.96315e-05	0.015777	0.967843	7.65865e-07	0.00291629	0.931317	0.0671631	0.112245	0.109958
ENSG00000228403	.	9.78981	6.25407	8.89382	8.25677	0.700285	0.595019	0.686771	0.660189	0.647938	0.0153589	-0.550824	2.52642e-05	0.973187	0.0338644	3.96315e-05	0.971927	0.0375044	7.67975e-07	0.945331	0.00629366	0.14693	0.215019	0.25474
ENSG00000174775	HRAS	6.76392	4.82215	5.34285	5.77269	0.605964	0.524767	0.556486	0.56732	0.615289	0.404486	-0.128232	2.54051e-05	0.126591	0.63075	3.98574e-05	0.112375	0.647687	7.74578e-07	0.0376214	0.424113	0.13745	0.221382	0.197291
ENSG00000116990	MYCL	1.12642	1.59056	1.19599	1.31994	0.0479142	0.14095	0.0556766	0.0674597	-2.59547	-0.435653	0.103828	2.58596e-05	0.18946	0.498154	4.0506e-05	0.170722	0.518493	7.89444e-07	0.0667367	0.287695	0.598734	0.647078	0.344402
ENSG00000138802	SEC24B	18.1921	20.3627	21.1562	19.5212	0.830848	0.858994	0.859608	0.846429	-0.241895	-0.316009	-0.0688954	2.61873e-05	0.00227398	0.613424	4.10517e-05	0.00179681	0.62999	8.02373e-07	0.00018824	0.404257	0.05058	0.0862977	0.0861109
ENSG00000291127	ANKRD36BP2	2.18573	13.6086	33.1381	11.6478	0.273971	0.78366	0.919975	0.745295	-3.03558	-5.58975	-0.190584	2.64517e-05	3.34222e-08	0.00762947	4.14235e-05	1.97676e-08	0.00847584	8.11953e-07	3.70176e-10	0.000891745	0.687195	1.50287	0.407146
ENSG00000153885	KCTD15	0.824931	1.09219	1.31143	1.00811	0.0145195	0.0395935	0.0789077	0.0212766	-2.41391	-2.83295	-0.0782889	2.66034e-05	0.00363293	0.694437	4.16434e-05	0.00290911	0.710409	8.1859e-07	0.000340834	0.500782	0.587522	0.907847	0.327184
ENSG00000174837	ADGRE1	0.608216	0.935226	2.55555	1.04965	0.00597532	0.0217233	0.337745	0.0265818	-1.62471	-3.33517	-1.241	2.67176e-05	4.90321e-07	0.0276142	4.16613e-05	3.06587e-07	0.0303681	8.23439e-07	7.72159e-09	0.00480104	0.369876	0.59713	0.710816
ENSG00000174652	ZNF266	77.8583	32.8804	28.8066	52.3051	0.974256	0.922823	0.903111	0.957335	1.02553	1.16938	0.106421	2.67176e-05	0.00474683	0.730825	4.16613e-05	0.00384328	0.746023	8.23594e-07	0.000480329	0.548843	0.245822	0.419745	0.269183
ENSG00000149600	COMMD7	6.2404	7.55045	6.81553	6.84749	0.585693	0.64271	0.619813	0.611884	-0.370875	-0.222473	0.132814	2.70529e-05	0.209645	0.478008	4.21162e-05	0.189384	0.497551	8.34939e-07	0.077526	0.26974	0.0825188	0.133932	0.131049
ENSG00000129657	SEC14L1	21.553	29.7832	38.8128	27.5602	0.86039	0.912548	0.934327	0.898085	-0.533814	-0.910188	-0.311479	2.75869e-05	3.62915e-05	0.158388	4.29302e-05	2.51194e-05	0.170513	8.53473e-07	1.19236e-06	0.0517362	0.120942	0.200732	0.194496
ENSG00000134954	ETS1	59.1425	95.0105	71.9759	75.296	0.963757	0.981627	0.972134	0.974033	-0.716872	-0.265575	0.287203	2.79331e-05	0.392214	0.279858	4.33993e-05	0.364508	0.297351	8.65223e-07	0.197102	0.118662	0.167318	0.245451	0.253806
ENSG00000134490	TMEM241	3.04767	2.09342	2.8104	2.63465	0.386664	0.256045	0.3698	0.337354	0.723414	0.0255808	-0.599581	2.81951e-05	0.951878	0.0353753	4.38678e-05	0.948171	0.0392917	8.77013e-07	0.901787	0.00669892	0.168372	0.231627	0.280404
ENSG00000231475	IGHV4-31	0.730292	0.740966	4.33225	1.31337	0.0098844	0.00859999	0.49718	0.0664545	-0.0249093	-0.251951	-0.0717755	2.85099e-05	6.77006e-06	0.0860409	4.43135e-05	4.46831e-06	0.0944508	8.88398e-07	1.62443e-07	0.0220528	0.183284	0.563458	0.346921
ENSG00000233429	HOTAIRM1	2.7216	4.92763	5.15331	3.97906	0.351036	0.53063	0.546267	0.464344	-0.974056	-1.02059	-0.0706697	2.86143e-05	0.00789685	0.820436	4.44268e-05	0.00649644	0.83241	8.9315e-07	0.000934904	0.677335	0.229833	0.393968	0.254373
ENSG00000111962	UST	2.06099	1.33536	3.0662	1.93747	0.250405	0.0775674	0.39828	0.218462	1.52178	-0.253496	-2.042	2.87289e-05	0.482465	0.00127634	4.45655e-05	0.453456	0.00144862	8.98429e-07	0.273613	9.13049e-05	0.418465	0.412458	0.632259
ENSG00000118816	CCNI	110.517	132.023	145.722	124.623	0.983694	0.9871	0.987323	0.986151	-0.322489	-0.451293	-0.116978	2.89932e-05	0.00100824	0.482775	4.49315e-05	0.000779014	0.502942	9.08315e-07	6.78651e-05	0.273888	0.0700931	0.117612	0.114768
ENSG00000131759	RARA	15.5363	24.4485	66.7409	27.2668	0.801195	0.887307	0.968504	0.896856	-0.702683	-2.23075	-1.4369	3.05887e-05	1.77215e-15	6.65761e-07	4.77843e-05	1.05561e-15	7.26584e-07	9.69117e-07	3.95856e-18	1.09554e-08	0.155228	0.266832	0.276801
ENSG00000285040	.	1.12938	0.880158	0.858717	0.987974	0.048696	0.0166974	0.0135143	0.0193221	2.34562	2.40838	0.0588694	3.06403e-05	0.0116228	0.703971	4.77843e-05	0.00956874	0.719714	9.71324e-07	0.00154002	0.512807	0.606244	1.35792	0.329657
ENSG00000111052	LIN7A	0.890068	1.11201	2.18964	1.18612	0.0190428	0.0419389	0.28218	0.0445077	-2.36964	-3.08154	-0.0930023	3.1013e-05	0.00107688	0.492559	4.8318e-05	0.000834475	0.512969	9.8487e-07	7.37685e-05	0.282675	0.61413	0.916646	0.335775
ENSG00000134684	YARS1	16.0356	10.6469	12.928	13.4192	0.807059	0.732619	0.770202	0.774111	0.487866	0.193608	-0.241025	3.17916e-05	0.425103	0.259657	4.97143e-05	0.397054	0.276008	1.01611e-06	0.223884	0.106152	0.109861	0.174482	0.17567
ENSG00000108370	RGS9	1.40454	1.8043	1.5311	1.58193	0.100184	0.193891	0.136874	0.132574	-1.37648	-0.407192	0.210316	3.19529e-05	0.282095	0.388584	4.97459e-05	0.257492	0.410205	1.02304e-06	0.120082	0.194281	0.330257	0.437415	0.356067
ENSG00000091009	RBM27	18.8945	21.3965	22.5667	20.4676	0.837885	0.867314	0.868822	0.854805	-0.250501	-0.333695	-0.0773182	3.19795e-05	0.00200409	0.580271	4.97459e-05	0.00157998	0.599382	1.02509e-06	0.000160936	0.368758	0.0526646	0.0904	0.0901343
ENSG00000161642	ZNF385A	1.12383	2.11656	1.55111	1.5825	0.0475792	0.26068	0.140169	0.132686	-1.12519	-0.504399	0.18449	3.19795e-05	0.202115	0.505011	4.97459e-05	0.182442	0.5257	1.02486e-06	0.0734712	0.294046	0.250251	0.391296	0.304047
ENSG00000126391	FRMD8	13.9511	9.71619	9.44729	11.5636	0.778857	0.710783	0.70196	0.743285	0.482046	0.531674	0.0480942	3.22861e-05	0.0111412	0.862906	5.01453e-05	0.00917771	0.873393	1.03612e-06	0.00145505	0.745166	0.110999	0.180246	0.163195
ENSG00000143126	CELSR2	2.64091	2.09167	2.12018	2.34145	0.340146	0.255654	0.270509	0.293963	1.26076	0.916192	-0.0259944	3.25789e-05	0.0504553	0.882133	5.05222e-05	0.0434967	0.890969	1.04673e-06	0.0106749	0.776491	0.302674	0.566158	0.281805
ENSG00000139291	TMEM19	11.3394	7.58121	5.69986	8.9566	0.735355	0.643882	0.57363	0.681856	0.530904	0.969967	0.371098	3.29426e-05	1.20182e-05	0.0968445	5.10374e-05	8.03778e-06	0.106349	1.06025e-06	3.19141e-07	0.0259485	0.119573	0.204636	0.199815
ENSG00000131669	NINJ1	5.52648	11.1153	21.2929	10.256	0.553694	0.742503	0.860446	0.716424	-1.18446	-1.98079	-0.391774	3.36179e-05	5.25407e-05	0.17723	5.18951e-05	3.70324e-05	0.190201	1.08386e-06	1.85141e-06	0.0606075	0.288497	0.467674	0.424449
ENSG00000169696	ASPSCR1	7.38363	4.78263	4.70978	5.93208	0.628972	0.522645	0.521472	0.573686	0.610658	0.579781	0.000723013	3.36179e-05	0.0262248	0.999469	5.18951e-05	0.0222353	0.999358	1.08356e-06	0.00448382	0.999023	0.147777	0.237305	0.194771
ENSG00000131653	TRAF7	8.85422	6.48491	6.97606	7.62157	0.674429	0.604512	0.626962	0.641258	0.416531	0.295241	-0.0995724	3.3725e-05	0.129163	0.646698	5.20017e-05	0.114802	0.66353	1.089e-06	0.0387098	0.443206	0.0929389	0.151852	0.145628
ENSG00000108679	LGALS3BP	2.07814	3.30392	2.87808	2.68826	0.254035	0.415983	0.377674	0.34372	-1.34353	-0.737093	0.10284	3.42639e-05	0.101268	0.703915	5.28235e-05	0.089137	0.719714	1.10915e-06	0.0275769	0.512695	0.302057	0.502266	0.300695
ENSG00000119414	PPP6C	27.1448	31.7873	29.716	29.3819	0.893729	0.919808	0.906405	0.906517	-0.294179	-0.205682	0.0842134	3.5184e-05	0.145496	0.613501	5.43187e-05	0.129671	0.62999	1.1442e-06	0.0459392	0.404378	0.0633654	0.106027	0.106424
ENSG00000139112	GABARAPL1	5.74842	12.0137	19.5315	10.4249	0.563746	0.758418	0.847713	0.71983	-1.29763	-1.79617	-0.208204	3.52187e-05	0.00068832	0.420477	5.43187e-05	0.000526985	0.441352	1.14662e-06	4.20646e-05	0.220097	0.303928	0.504423	0.332684
ENSG00000145819	ARHGAP26	2.8968	5.98011	5.35814	4.50367	0.371196	0.583291	0.55738	0.500028	-1.58221	-1.12923	0.0298369	3.53753e-05	0.0398662	0.926995	5.44786e-05	0.0341182	0.931797	1.15303e-06	0.00780982	0.855193	0.380966	0.661952	0.299616
ENSG00000055118	KCNH2	1.32346	3.39123	0.970788	2.07912	0.0819791	0.423242	0.0245156	0.250014	-2.15273	-0.0598503	0.297354	3.57079e-05	0.858571	0.0605477	5.49714e-05	0.846691	0.0668221	1.16653e-06	0.738083	0.0136838	0.613481	0.405964	0.533589
ENSG00000167601	AXL	3.12584	1.56618	1.86144	2.30991	0.394092	0.133802	0.217233	0.289049	3.44572	0.260061	-0.00717071	3.58393e-05	0.0557528	0.883518	5.50602e-05	0.0482585	0.891729	1.17149e-06	0.0122297	0.778691	1.13189	0.561675	0.328779
ENSG00000133131	MORC4	1.65442	2.69928	2.09072	2.13502	0.160998	0.35031	0.264589	0.259563	-1.34893	-0.494324	0.179513	3.65527e-05	0.221239	0.482519	5.63282e-05	0.200153	0.502818	1.20162e-06	0.0838116	0.273662	0.343481	0.468046	0.333749
ENSG00000172543	CTSW	6.98377	19.0656	5.52546	11.4958	0.614229	0.847825	0.566538	0.741833	-1.83134	-0.0332355	0.563185	3.77352e-05	0.912926	0.0479929	5.83927e-05	0.905216	0.0529378	1.24892e-06	0.829895	0.00998703	0.418994	0.381369	1.19237
ENSG00000135929	CYP27A1	1.18973	1.90487	0.942837	1.431	0.0573519	0.215558	0.0215	0.0948791	-2.67518	0.18364	3.49814	3.79118e-05	0.456368	0.00132277	5.86118e-05	0.427703	0.00149514	1.25688e-06	0.250936	9.56829e-05	0.748063	0.470207	1.44782
ENSG00000283294	.	1.59217	2.43833	1.80407	1.95865	0.145809	0.313955	0.20277	0.223711	-2.2547	-0.427485	0.117717	3.87373e-05	0.195767	0.537865	5.99452e-05	0.176467	0.557669	1.29074e-06	0.0700075	0.325501	0.588254	0.621394	0.345307
ENSG00000183340	JRKL	2.47719	2.99002	2.22221	2.63768	0.319316	0.385268	0.287988	0.337745	-0.453766	0.162074	0.608441	3.87516e-05	0.500188	0.00179324	5.99452e-05	0.471255	0.00203168	1.29217e-06	0.289511	0.000139698	0.102556	0.163284	0.179731
ENSG00000100422	CERK	15.9378	9.27059	15.4712	13.2436	0.806053	0.698498	0.804881	0.771709	0.733899	-0.0348249	-0.688557	3.95829e-05	0.924126	0.0193681	6.12324e-05	0.917058	0.0215926	1.32333e-06	0.850073	0.00300972	0.173882	0.242328	0.297736
ENSG00000270659	.	2.35713	3.02409	4.26032	2.92502	0.300274	0.389122	0.492321	0.372257	-1.37749	-2.99556	-1.28204	4.02399e-05	1.1492e-07	0.0111533	6.23382e-05	7.04679e-08	0.0123403	1.35071e-06	1.47177e-09	0.00145683	0.331845	0.516653	0.566395
ENSG00000160216	AGPAT3	13.3685	17.8912	16.5116	15.6504	0.770425	0.836433	0.818116	0.806389	-0.506658	-0.406375	0.0652829	4.06454e-05	0.0707109	0.816822	6.2901e-05	0.0617763	0.829188	1.36642e-06	0.0168692	0.672238	0.121022	0.192166	0.174066
ENSG00000272886	DCP1A	13.6196	15.498	18.5706	15.1532	0.774055	0.810577	0.838499	0.799352	-0.254596	-0.535426	-0.266264	4.14475e-05	3.71597e-07	0.0201422	6.42613e-05	2.35287e-07	0.0223714	1.39956e-06	5.62365e-09	0.00316825	0.0547754	0.0935858	0.0943484
ENSG00000065600	PACC1	7.89807	5.30788	4.82021	6.38584	0.646786	0.551293	0.528006	0.593902	0.556677	0.660554	0.0932052	4.16184e-05	0.00603636	0.736341	6.44234e-05	0.00491899	0.751073	1.40669e-06	0.000655425	0.555576	0.130181	0.21879	0.186499
ENSG00000277443	MARCKS	1.77446	5.32172	14.4828	5.21043	0.191824	0.552298	0.791143	0.539621	-1.97988	-3.32156	-0.317613	4.19218e-05	8.35863e-05	0.197825	6.48077e-05	6.01588e-05	0.211839	1.4187e-06	3.20834e-06	0.0710743	0.511882	0.801901	0.489544
ENSG00000079335	CDC14A	7.17424	10.1826	8.93677	8.63936	0.622215	0.722176	0.687497	0.672028	-0.637817	-0.41125	0.127664	4.20302e-05	0.13458	0.646745	6.49169e-05	0.119654	0.663559	1.42471e-06	0.0410472	0.443262	0.143518	0.232323	0.209863
ENSG00000234171	RNASEH1-DT	3.52173	2.21212	2.39188	2.82566	0.429609	0.275981	0.313788	0.360809	0.878444	0.535558	-0.119884	4.22977e-05	0.122283	0.683544	6.53062e-05	0.10841	0.70011	1.4369e-06	0.0358702	0.487227	0.208834	0.337626	0.254398
ENSG00000126247	CAPNS1	96.8691	69.9379	75.1464	82.7978	0.981069	0.972525	0.973418	0.976992	0.376882	0.27235	-0.0904226	4.23974e-05	0.131333	0.657683	6.53314e-05	0.116602	0.675234	1.44111e-06	0.0396096	0.455914	0.0862608	0.140725	0.13528
ENSG00000284194	SCO2	3.03441	5.18188	4.46081	4.1073	0.385268	0.54448	0.505612	0.472553	-1.23174	-0.991029	0.0171322	4.29915e-05	0.0305497	0.971133	6.62243e-05	0.0259264	0.972211	1.4645e-06	0.00549453	0.941156	0.297591	0.49622	0.27748
ENSG00000105355	PLIN3	6.39948	8.35664	10.2283	7.78371	0.592897	0.670464	0.719607	0.645837	-0.523111	-0.865123	-0.284924	4.31206e-05	9.12708e-05	0.203438	6.63282e-05	6.60499e-05	0.217429	1.4705e-06	3.56786e-06	0.0741825	0.119176	0.2011	0.189364
ENSG00000270066	.	99.4385	235.582	73.8298	148.808	0.981516	0.993019	0.972748	0.988161	-0.0412777	-0.0939337	0.0423858	4.43632e-05	0.519194	0.205993	6.81729e-05	0.489963	0.219982	1.51618e-06	0.308118	0.075551	0.187324	0.451907	0.337815
ENSG00000142168	SOD1	18.4286	12.6265	8.83711	14.6077	0.833473	0.769308	0.685877	0.791702	0.466209	0.960573	0.434012	4.44251e-05	1.10231e-06	0.0313734	6.81729e-05	6.93566e-07	0.0346476	1.51913e-06	1.96369e-08	0.00568741	0.10963	0.18412	0.182838
ENSG00000114770	ABCC5	6.21331	4.18706	4.10976	5.07921	0.58452	0.486179	0.483331	0.532976	0.632007	0.524936	-0.043925	4.4509e-05	0.0562893	0.877224	6.81729e-05	0.0487576	0.886101	1.52282e-06	0.0123861	0.767687	0.152838	0.247313	0.204867
ENSG00000105514	RAB3D	2.0928	2.91617	3.06492	2.5725	0.256436	0.377115	0.397889	0.329368	-0.716149	-0.914826	-0.152641	4.56555e-05	0.00246377	0.585208	6.99912e-05	0.0019486	0.603833	1.568e-06	0.000207298	0.374129	0.167564	0.281536	0.225917
ENSG00000159840	ZYX	5.29057	10.2499	9.3603	7.89296	0.541632	0.723795	0.700117	0.648852	-0.994908	-0.743274	0.0517505	4.57256e-05	0.0555703	0.877689	6.99912e-05	0.0481225	0.886434	1.57125e-06	0.012171	0.768407	0.233347	0.385551	0.259147
ENSG00000140488	CELF6	7.28133	3.60085	3.89385	5.29101	0.625677	0.441727	0.46641	0.543251	1.37376	0.653346	-0.0956075	4.62271e-05	0.134602	0.659161	7.0698e-05	0.119663	0.676434	1.59107e-06	0.0410639	0.457539	0.361634	0.60116	0.302439
ENSG00000181790	ADGRB1	1.38095	1.72618	1.60098	1.55194	0.0948233	0.174569	0.152343	0.12375	-1.8249	-1.40718	-0.0046048	4.65324e-05	0.0240384	0.972208	7.10192e-05	0.0202766	0.973123	1.60244e-06	0.00398693	0.943116	0.565735	0.958853	0.30721
ENSG00000278730	.	6.75506	9.29676	9.45827	8.18803	0.605741	0.699	0.702463	0.65829	-0.535683	-0.55788	-0.0313453	4.66171e-05	0.0167703	0.91229	7.10192e-05	0.0139515	0.919316	1.60623e-06	0.00248139	0.828807	0.124667	0.204054	0.179247
ENSG00000274561	.	5.18046	7.64929	8.45307	6.67631	0.535936	0.646619	0.675602	0.605741	-0.655559	-0.82109	-0.132795	4.67464e-05	0.0031043	0.624011	7.10792e-05	0.00247742	0.641085	1.61156e-06	0.000278411	0.416267	0.153433	0.256853	0.212887
ENSG00000260428	SCX	2.9385	2.07384	1.87495	2.42789	0.375607	0.252806	0.219188	0.308036	1.11244	1.76577	0.332505	4.68124e-05	0.000264004	0.257892	7.11195e-05	0.000195274	0.27428	1.61644e-06	1.30968e-05	0.105142	0.271524	0.488891	0.389843
ENSG00000134072	CAMK1	0.862874	1.20292	1.46372	1.09303	0.0170883	0.0538337	0.117049	0.0311052	-2.09065	-2.23541	-0.0640602	4.71184e-05	0.00753884	0.802438	7.1486e-05	0.00617971	0.814891	1.62876e-06	0.000878626	0.650839	0.534598	0.876558	0.317843
ENSG00000196329	GIMAP5	2.21456	4.24523	1.22168	2.85275	0.278606	0.490088	0.0613168	0.363713	-2.63164	0.411822	5.497	4.73832e-05	0.0427583	4.13815e-06	7.17506e-05	0.0366631	4.54095e-06	1.6388e-06	0.00856024	9.20514e-08	0.82418	0.755829	1.41077
ENSG00000160446	ZDHHC12	8.21662	5.99074	6.30605	7.03511	0.656726	0.584073	0.599821	0.619367	0.435925	0.309912	-0.0987799	4.84022e-05	0.132424	0.667397	7.3469e-05	0.117609	0.684586	1.68215e-06	0.0400568	0.467707	0.100041	0.164434	0.153889
ENSG00000102524	TNFSF13B	4.13515	6.92682	4.14031	5.23271	0.475847	0.621712	0.485229	0.540738	-0.942189	-0.147165	0.503998	4.8682e-05	0.698013	0.124006	7.37534e-05	0.67587	0.13487	1.69278e-06	0.504845	0.0365664	0.215442	0.287295	0.383233
ENSG00000167749	KLK4	0.604943	0.289717	0.22789	0.420506	0.0056961	0.000670129	0.000446753	0.000502597	3.83027	6.05554	0.0416693	4.89089e-05	1.32809e-15	1.62045e-07	7.39569e-05	8.00175e-16	1.73924e-07	1.70158e-06	2.86776e-18	2.16592e-09	2.05948	4.58845	0.339001
ENSG00000140598	EFL1	8.20087	6.17012	5.67762	6.99755	0.656056	0.592003	0.572849	0.617691	0.405735	0.554265	0.130074	4.89963e-05	0.00199994	0.539633	7.39887e-05	0.00157771	0.55932	1.70645e-06	0.000160528	0.327305	0.0941186	0.156991	0.146556
ENSG00000127995	CASD1	15.3225	17.8305	15.0785	16.2686	0.797733	0.835595	0.799464	0.813704	-0.293014	-0.0767339	0.208041	4.94124e-05	0.659964	0.140531	7.44767e-05	0.635262	0.151786	1.72186e-06	0.458735	0.0437125	0.0649946	0.108378	0.110195
ENSG00000263958	NETO1-DT	2.37505	1.7521	1.68492	2.01941	0.303289	0.181214	0.171888	0.236891	2.88182	0.161533	-0.0352659	4.96892e-05	0.205535	0.504428	7.47533e-05	0.185521	0.525129	1.73243e-06	0.0753295	0.293459	2.64965	0.487991	0.334279
ENSG00000162545	CAMK2N1	1.26334	1.574	2.21614	1.53852	0.0700843	0.135869	0.286871	0.119953	-1.54003	-2.7924	-0.667222	4.99802e-05	6.98066e-06	0.0768151	7.50504e-05	4.60752e-06	0.0849474	1.74351e-06	1.68276e-07	0.0188502	0.35215	0.58447	0.678865
ENSG00000111863	ADTRP	13.8751	35.5738	2.94713	20.6433	0.777685	0.931144	0.385492	0.856313	-1.45383	4.24227	5.91678	5.04617e-05	6.89999e-11	1.07617e-19	7.5773e-05	4.08367e-11	8.32748e-20	1.76876e-06	3.35231e-13	1.30211e-22	0.383524	0.635061	0.629117
ENSG00000114446	IFT57	37.5209	24.0483	18.2906	29.1375	0.931423	0.885129	0.835651	0.905456	0.534242	0.932978	0.328205	5.04617e-05	4.68069e-05	0.15203	7.5773e-05	3.27595e-05	0.163741	1.76847e-06	1.61538e-06	0.0488288	0.125399	0.210509	0.20343
ENSG00000121552	CSTA	2.19044	6.07042	2.1697	3.71139	0.274753	0.586754	0.278718	0.44558	-2.46848	-0.0427433	0.216458	5.21149e-05	0.890217	0.0580562	7.8276e-05	0.880591	0.0642379	1.83155e-06	0.790177	0.0129251	0.673449	0.408765	0.435736
ENSG00000142089	IFITM3	5.72876	20.2434	15.1535	12.9456	0.562853	0.8581	0.800748	0.766963	-1.85601	-1.199	0.0377726	5.33872e-05	0.0479701	0.917882	8.02927e-05	0.0414126	0.923386	1.88323e-06	0.00997899	0.838805	0.467048	0.811261	0.311007
ENSG00000204131	NHSL2	1.01109	1.71599	2.48511	1.52491	0.0317194	0.172335	0.328084	0.116658	-1.90219	-2.80719	-0.205237	5.39912e-05	0.000371576	0.318636	8.11364e-05	0.000280831	0.336834	1.90754e-06	1.98857e-05	0.144143	0.45519	0.758567	0.379035
ENSG00000179348	GATA2	0.301384	0.427753	6.78877	1.39364	0.000781817	0.00150779	0.618976	0.0858324	-1.84379	-7.25719	-5.14161	5.43705e-05	1.10875e-21	4.04908e-11	8.15987e-05	7.53382e-22	4.06515e-11	1.92297e-06	1.09387e-24	1.90692e-13	0.450388	0.721256	0.757311
ENSG00000171659	GPR34	0.217163	0.426761	1.55842	0.515064	0.000335064	0.0013961	0.141174	0.00100519	-2.6007	-5.20699	-1.5713	5.47467e-05	7.00133e-06	0.0697405	8.21847e-05	4.61767e-06	0.0767766	1.94137e-06	1.68905e-07	0.0165248	0.673442	1.03585	1.4141
ENSG00000134970	TMED7	18.858	22.2615	23.3347	20.9146	0.83727	0.873792	0.874016	0.858659	-0.302698	-0.374009	-0.0646505	5.5302e-05	0.00585088	0.719407	8.28661e-05	0.00477455	0.73485	1.96209e-06	0.000629514	0.532752	0.0667557	0.113074	0.110567
ENSG00000160752	FDPS	7.83149	6.15731	6.72745	6.99634	0.644497	0.591333	0.616407	0.617524	0.302041	0.144623	-0.149539	5.56173e-05	0.371166	0.335158	8.3186e-05	0.343958	0.354182	1.97431e-06	0.181245	0.155553	0.068181	0.112503	0.112231
ENSG00000102189	EEA1	13.9806	9.93642	8.54121	11.5176	0.779248	0.716089	0.678282	0.742056	0.469258	0.650137	0.153266	5.58257e-05	0.00168965	0.511871	8.3373e-05	0.00132945	0.532674	1.98379e-06	0.000129547	0.300828	0.111044	0.187099	0.170627
ENSG00000007402	CACNA2D2	1.61869	2.16864	1.30681	1.78462	0.15184	0.269894	0.0779025	0.18261	-1.28689	0.663387	2.26506	5.59533e-05	0.117052	4.77659e-05	8.3373e-05	0.103521	5.21828e-05	1.98937e-06	0.0336746	1.65382e-06	0.307428	0.550062	0.588572
ENSG00000155903	RASA2	26.1532	31.3199	31.6419	29.0651	0.88954	0.918356	0.914503	0.905233	-0.338601	-0.366664	-0.0255965	5.60183e-05	0.016989	0.903806	8.3373e-05	0.0141483	0.911145	1.99272e-06	0.00252806	0.814555	0.0762204	0.127817	0.122981
ENSG00000138613	APH1B	18.0861	11.2146	6.48592	13.5223	0.829955	0.744178	0.607863	0.775786	0.590939	1.4172	0.721057	5.67756e-05	2.49585e-08	0.00476549	8.45679e-05	1.45591e-08	0.00537402	2.026e-06	2.60174e-10	0.000482572	0.14771	0.240699	0.251056
ENSG00000106560	GIMAP2	6.97726	10.4894	6.34681	8.25572	0.613782	0.729547	0.60172	0.660077	-0.692994	0.040442	0.656201	5.70152e-05	0.92259	0.0212795	8.48156e-05	0.915431	0.0236631	2.03667e-06	0.846877	0.00340932	0.15824	0.229546	0.287977
ENSG00000117281	CD160	1.31011	2.01563	1.15179	1.56183	0.0795778	0.239906	0.0483051	0.126822	-2.01823	0.0724601	1.6964	5.71341e-05	0.836865	0.0140946	8.48463e-05	0.822613	0.0156089	2.04215e-06	0.703174	0.00197693	0.479215	0.401482	1.2515
ENSG00000137193	PIM1	3.07078	6.61789	11.7472	5.85872	0.38901	0.609203	0.74993	0.571062	-1.11139	-1.81567	-0.374864	5.82848e-05	0.000149071	0.228792	8.65277e-05	0.000107899	0.243733	2.08745e-06	6.53771e-06	0.0883083	0.271598	0.455144	0.392071
ENSG00000128891	CCDC32	31.6471	17.9976	16.3608	23.8281	0.914223	0.837326	0.816608	0.87893	0.710158	0.716994	0.03787	5.86002e-05	0.0179419	0.909796	8.69304e-05	0.0149617	0.917177	2.10202e-06	0.00272296	0.824675	0.174954	0.292918	0.221633
ENSG00000166342	NETO1	10.6678	3.21329	5.85834	6.9663	0.720445	0.408276	0.579773	0.616184	2.83695	0.106285	-0.10433	5.89767e-05	0.505441	0.231656	8.73667e-05	0.476253	0.24647	2.11775e-06	0.294443	0.0898921	1.91151	0.45553	0.353062
ENSG00000158715	SLC45A3	0.793332	0.906042	6.03215	1.67956	0.0130117	0.0190428	0.58748	0.15748	-1.41428	-6.42183	-4.83574	5.90438e-05	1.96688e-30	3.21962e-17	8.73667e-05	1.21039e-30	2.65145e-17	2.12233e-06	8.7871e-34	5.03431e-20	0.336872	0.533507	0.537057
ENSG00000126088	UROD	16.1442	10.6724	14.1222	13.6696	0.807952	0.733512	0.786508	0.778187	0.517191	0.104708	-0.351488	5.9175e-05	0.725609	0.117083	8.74052e-05	0.705979	0.127745	2.12814e-06	0.541657	0.0336859	0.120502	0.185014	0.196322
ENSG00000141401	IMPA2	1.93107	2.71988	2.26395	2.29446	0.225219	0.3526	0.294968	0.286313	-0.760883	-0.316039	0.246496	5.93053e-05	0.330936	0.374609	8.74165e-05	0.304597	0.395095	2.13394e-06	0.152545	0.183636	0.186712	0.272666	0.261968
ENSG00000049089	COL9A2	6.30399	11.551	3.60375	7.93136	0.587982	0.74993	0.444686	0.650137	-0.989277	0.608242	1.78403	5.93926e-05	0.105885	3.59152e-05	8.74165e-05	0.0932177	3.95284e-05	2.13818e-06	0.0293131	1.17464e-06	0.241728	0.404758	0.426433
ENSG00000254810	.	2.35714	3.89511	2.97106	3.06001	0.300329	0.465795	0.388005	0.387446	-3.17433	-0.200564	0.0645385	6.06517e-05	0.201844	0.491296	8.92622e-05	0.182203	0.511486	2.19141e-06	0.0732968	0.281493	1.22578	0.493505	0.339521
ENSG00000276231	PIK3R6	0.74481	0.921242	1.46653	0.930113	0.010387	0.0203272	0.118054	0.0145753	-1.52582	-3.09939	-1.07813	6.06725e-05	1.81879e-06	0.0422128	8.92622e-05	1.15812e-06	0.0467576	2.1933e-06	3.53121e-08	0.00841569	0.362683	0.585566	0.711496
ENSG00000081154	PCNP	60.4646	67.8608	68.6608	64.6875	0.964316	0.97152	0.970012	0.968057	-0.231278	-0.262681	-0.0277406	6.15463e-05	0.0133345	0.855761	9.0575e-05	0.0110333	0.865878	2.23061e-06	0.00184103	0.733482	0.0508777	0.0861645	0.0866359
ENSG00000122223	CD244	0.698075	1.21437	2.69317	1.22154	0.00882337	0.0557324	0.357402	0.0499805	-1.96453	-3.2366	-0.294217	6.17947e-05	9.78192e-05	0.198632	9.06143e-05	7.08185e-05	0.212538	2.24077e-06	3.88757e-06	0.0714869	0.47251	0.781299	0.464473
ENSG00000040933	INPP4A	3.88099	6.9085	6.5069	5.49239	0.457307	0.621154	0.608254	0.553136	-1.21789	-1.02123	-0.000345301	6.17983e-05	0.0272802	0.977732	9.06143e-05	0.0231249	0.97899	2.24204e-06	0.00472519	0.954067	0.293532	0.507448	0.277562
ENSG00000124177	CHD6	12.1985	14.3413	15.0835	13.504	0.750544	0.795108	0.799799	0.775563	-0.323692	-0.413024	-0.0804813	6.18966e-05	0.00448097	0.664172	9.06143e-05	0.00360549	0.681559	2.24676e-06	0.000444168	0.464269	0.0727434	0.122418	0.118826
ENSG00000198146	ZNF770	22.8842	27.0513	27.0637	25.1929	0.869772	0.900318	0.894231	0.886246	-0.303738	-0.314925	-0.00936684	6.21102e-05	0.0248418	0.961133	9.08158e-05	0.0209942	0.963549	2.25683e-06	0.0041632	0.921109	0.0674579	0.113852	0.112364
ENSG00000100890	PRORP	14.0299	9.33371	7.38653	11.1173	0.779974	0.700173	0.640699	0.734964	0.565523	0.913898	0.275599	6.38586e-05	0.000223291	0.258786	9.35519e-05	0.000163875	0.275153	2.33005e-06	1.06614e-05	0.105645	0.138829	0.232642	0.213626
ENSG00000198648	STK39	4.47033	6.6238	6.88085	5.70374	0.497459	0.609594	0.623276	0.564193	-0.745839	-0.814412	-0.0721855	6.39302e-05	0.00984345	0.802195	9.35832e-05	0.00810097	0.814859	2.33605e-06	0.00124539	0.650495	0.184607	0.30349	0.228452
ENSG00000121807	CCR2	0.905449	1.74162	4.27042	1.77474	0.0207182	0.178422	0.493215	0.179483	-1.90547	-4.10324	-1.62534	6.43991e-05	3.20991e-07	0.016437	9.41549e-05	2.03191e-07	0.0182633	2.35558e-06	4.72036e-09	0.00241716	0.451672	0.735888	0.874886
ENSG00000271121	NUDT4P2	16.2285	11.0083	8.9476	13.0076	0.809013	0.740213	0.687887	0.76808	0.545163	0.926294	0.307968	6.64258e-05	0.00013073	0.200229	9.73222e-05	9.5435e-05	0.214102	2.44084e-06	5.55567e-06	0.0723598	0.129538	0.223312	0.212007
ENSG00000130332	LSM7	12.6315	8.96634	17.6456	11.9974	0.758083	0.690512	0.82895	0.752108	0.417427	-0.529678	-0.976365	6.6565e-05	0.00437269	5.08564e-08	9.73222e-05	0.003522	5.5094e-08	2.4472e-06	0.000430342	5.90726e-10	0.100339	0.160711	0.167231
ENSG00000165169	DYNLT3	2.57856	5.92847	6.37569	4.50485	0.33244	0.580946	0.603116	0.500084	-1.42689	-1.30354	-0.0325664	6.66382e-05	0.0197238	0.920358	9.73222e-05	0.0164984	0.925927	2.45113e-06	0.00308371	0.843143	0.373856	0.6414	0.292407
ENSG00000279584	.	1.25871	0.958522	0.866571	1.07776	0.0695259	0.0245156	0.0141844	0.0288714	1.34252	1.83577	0.175428	6.68663e-05	0.00256179	0.452879	9.74887e-05	0.0020308	0.473319	2.46076e-06	0.000218311	0.247831	0.312133	0.616704	0.341405
ENSG00000112977	DAP	10.0246	11.9653	15.5215	11.6704	0.706316	0.75786	0.805551	0.745798	-0.332607	-0.733428	-0.370294	6.70698e-05	2.37823e-07	0.0136759	9.75222e-05	1.48149e-07	0.0151683	2.47075e-06	3.34238e-09	0.00189911	0.0763777	0.129084	0.128876
ENSG00000177030	DEAF1	23.1234	12.7082	13.7152	17.5197	0.871838	0.770593	0.781259	0.826827	0.756836	0.639873	-0.028703	6.70835e-05	0.0497025	0.924535	9.75222e-05	0.0428767	0.929914	2.4725e-06	0.0104684	0.850876	0.202227	0.313113	0.228954
ENSG00000105948	TTC26	4.22552	2.80586	2.03979	3.31652	0.482325	0.363377	0.253867	0.413358	0.882442	1.97439	0.861919	6.82627e-05	4.88386e-07	0.0176558	9.92184e-05	3.05694e-07	0.0196434	2.52105e-06	7.67887e-09	0.00266672	0.231662	0.38198	0.418036
ENSG00000068878	PSME4	21.6142	16.2686	21.9887	19.5743	0.860837	0.819791	0.865304	0.846931	0.319776	-0.121309	-0.437248	7.0485e-05	0.500843	0.00221618	0.000102791	0.471895	0.00250658	2.61755e-06	0.290121	0.000182671	0.0724154	0.119647	0.123841
ENSG00000148634	HERC4	30.5792	34.3208	25.6912	31.2636	0.909421	0.927068	0.88753	0.914726	-0.242353	0.163026	0.405076	7.2291e-05	0.193695	0.00016585	0.000105457	0.174569	0.00018498	2.69135e-06	0.068845	7.49276e-06	0.0541004	0.0919675	0.0940604
ENSG00000260101	AFTPH-DT	5.85755	3.815	3.0617	4.60578	0.569051	0.459206	0.397666	0.506618	0.719439	1.17688	0.325593	7.27537e-05	0.000207526	0.237548	0.000106059	0.000152053	0.252857	2.71264e-06	9.77346e-06	0.0931956	0.178309	0.305404	0.275217
ENSG00000168461	RAB31	40.0633	26.9888	25.7088	32.6199	0.937678	0.899592	0.887753	0.919473	0.482997	0.493289	0.0197952	7.35157e-05	0.0253306	0.954397	0.000107257	0.0214042	0.957397	2.74926e-06	0.00427199	0.907247	0.115168	0.190979	0.169238
ENSG00000103502	CDIPT	10.5753	8.43303	7.29391	9.20635	0.718099	0.673256	0.637628	0.689451	0.293427	0.509055	0.198758	7.46499e-05	9.5495e-05	0.176781	0.000108892	6.91752e-05	0.189747	2.79724e-06	3.77031e-06	0.0603881	0.0665498	0.114189	0.112143
ENSG00000187954	ZFTRAF1	7.58181	5.92179	4.85832	6.49195	0.635897	0.580723	0.530128	0.598202	0.338111	0.722071	0.352097	7.56322e-05	1.05846e-06	0.0248186	0.000110304	6.66514e-07	0.0274752	2.83967e-06	1.87965e-08	0.004157	0.0784172	0.133535	0.133676
ENSG00000101842	VSIG1	1.3508	2.5088	1.90972	1.89555	0.0876752	0.325515	0.226671	0.208913	-1.79184	-0.611082	0.0870872	7.67985e-05	0.134682	0.687185	0.000111928	0.119766	0.703624	2.88775e-06	0.0411059	0.491676	0.489715	0.706821	0.324705
ENSG00000092964	DPYSL2	46.8876	21.3285	16.937	32.033	0.949629	0.866644	0.822639	0.917798	1.05714	1.33635	0.145996	7.79045e-05	0.00378273	0.618713	0.000113443	0.00302999	0.635441	2.93949e-06	0.00035855	0.41001	0.304381	0.5022	0.298274
ENSG00000166527	CLEC4D	1.5046	2.11668	1.74262	1.78331	0.124476	0.260848	0.187078	0.182052	-2.61876	-0.330612	0.0927492	7.79045e-05	0.245902	0.489207	0.000113443	0.223307	0.509565	2.93827e-06	0.0980296	0.279697	0.748882	0.553024	0.344412
ENSG00000236597	IGHD7-27	7.12173	2.57183	3.7928	4.79926	0.620093	0.334227	0.459094	0.518121	0.00417064	-0.00148873	-0.0152171	7.84147e-05	0.502651	0.000189124	0.000114006	0.473744	0.000210585	2.96458e-06	0.291807	8.76601e-06	0.180942	0.448011	0.337083
ENSG00000162144	CYB561A3	46.2723	30.1656	17.6134	35.3388	0.948512	0.913777	0.82867	0.928296	0.510226	1.30825	0.723014	7.85265e-05	2.95978e-09	0.00134238	0.000114006	1.719e-09	0.00151318	2.97319e-06	2.1983e-11	9.76846e-05	0.121666	0.204355	0.210966
ENSG00000154001	PPP2R5E	12.8351	13.968	13.011	13.3084	0.760987	0.789691	0.771989	0.772491	-0.193949	-0.103471	0.0903244	7.85265e-05	0.324996	0.406107	0.000114006	0.298634	0.427019	2.97241e-06	0.148441	0.208262	0.0425944	0.0727218	0.0737705
ENSG00000109743	BST1	1.79886	3.07166	1.56935	2.262	0.1978	0.394427	0.143966	0.280617	-1.48765	0.0456748	1.175	7.88588e-05	0.920378	0.0243212	0.000114525	0.913197	0.0269463	2.99311e-06	0.843179	0.0040524	0.373093	0.361166	0.851654
ENSG00000261512	.	3.95634	5.00768	3.83763	4.35029	0.462668	0.53521	0.461831	0.488971	-0.458373	-0.0582599	0.357246	7.93229e-05	0.838581	0.086156	0.000115041	0.824785	0.0945753	3.01304e-06	0.705674	0.0220999	0.107915	0.170146	0.182505
ENSG00000070759	TESK2	2.5568	3.69344	5.49233	3.47512	0.329313	0.44921	0.564919	0.426593	-0.756417	-1.50507	-0.587485	7.94737e-05	4.60608e-06	0.0517066	0.000115096	3.00353e-06	0.0569777	3.02089e-06	1.03489e-07	0.0110284	0.182832	0.309727	0.31331
ENSG00000105855	ITGB8	0.534884	0.581061	1.96247	0.782459	0.0037974	0.00407662	0.237561	0.00524934	-1.90033	-5.86279	-3.57517	7.99899e-05	5.41e-13	1.77034e-05	0.000115707	3.29062e-13	1.94308e-05	3.04349e-06	1.78249e-15	5.07825e-07	0.502253	0.746076	0.813121
ENSG00000244682	FCGR2C	80.4044	33.8564	58.5966	58.6128	0.975484	0.92556	0.962584	0.963366	0.998605	0.181619	-0.431874	8.01052e-05	0.640703	0.165758	0.000115707	0.616219	0.1782	3.05235e-06	0.43614	0.0551509	0.255702	0.326203	0.386954
ENSG00000287097	.	1.46206	1.98291	2.53931	1.83981	0.113587	0.232646	0.3354	0.196683	-3.1525	-3.57542	-0.0622487	8.01698e-05	0.00150821	0.549865	0.000115707	0.00118796	0.568388	3.0563e-06	0.00011258	0.337313	0.81538	1.47302	0.333466
ENSG00000140545	MFGE8	1.18976	1.94241	3.83157	1.91002	0.0574636	0.224214	0.461551	0.211984	-1.85352	-3.15792	-0.329251	8.04505e-05	6.58325e-05	0.162372	0.000116037	4.70403e-05	0.174682	3.0715e-06	2.41308e-06	0.0535866	0.450022	0.738875	0.499657
ENSG00000157800	SLC37A3	2.68727	4.56693	4.17099	3.66416	0.345842	0.509633	0.486681	0.44195	-1.2887	-0.842472	0.0524867	8.08173e-05	0.0666214	0.868536	0.000116434	0.0580324	0.879379	3.08851e-06	0.0155265	0.753908	0.312805	0.540844	0.288738
ENSG00000250696	.	0.453995	0.500109	2.65858	0.82642	0.00234545	0.00268052	0.35299	0.0075948	-3.13535	-7.98428	-3.90107	8.20182e-05	4.10194e-09	0.0016371	0.000118203	2.40578e-09	0.00185239	3.14204e-06	3.18406e-11	0.000124548	0.851011	1.2101	1.49253
ENSG00000124766	SOX4	0.888146	1.15383	5.51382	1.73593	0.0189311	0.0479142	0.565812	0.171106	-1.6614	-4.95812	-2.9954	8.21949e-05	2.92646e-12	2.94625e-05	0.000118266	1.71138e-12	3.24218e-05	3.15034e-06	1.0895e-14	9.27011e-07	0.40624	0.65309	0.69214
ENSG00000237037	NDUFA6-DT	3.04527	3.81392	3.18204	3.36922	0.386274	0.458983	0.410622	0.418272	-0.492562	-0.182999	0.250593	8.37221e-05	0.482746	0.266015	0.000120445	0.453743	0.282639	3.21511e-06	0.273862	0.110091	0.116773	0.182187	0.185804
ENSG00000136867	SLC31A2	1.1999	2.20139	1.51241	1.64356	0.0593064	0.274474	0.131289	0.147373	-1.86066	-0.333946	0.185602	8.40497e-05	0.410649	0.315931	0.00012084	0.383372	0.334258	3.23238e-06	0.212185	0.142443	0.473501	0.478257	0.377984
ENSG00000083457	ITGAE	5.65603	7.74463	8.42265	6.92119	0.560172	0.649634	0.674652	0.614843	-0.602202	-0.758448	-0.128721	8.59291e-05	0.00429998	0.640298	0.000123702	0.00346327	0.657057	3.31586e-06	0.000421425	0.435433	0.145461	0.242049	0.202164
ENSG00000071564	TCF3	57.0316	36.4783	38.0626	45.9085	0.961803	0.933434	0.932764	0.949852	0.552753	0.478873	-0.0327007	8.6721e-05	0.058599	0.905102	0.000124681	0.0507893	0.912562	3.34964e-06	0.0130809	0.817172	0.135167	0.221704	0.189674
ENSG00000103160	HSDL1	3.03977	3.66618	3.73388	3.39741	0.385659	0.447199	0.454515	0.420171	-0.408055	-0.469616	-0.0559446	8.69326e-05	0.0119646	0.816768	0.000124681	0.00985924	0.829188	3.35943e-06	0.00159737	0.672133	0.0967921	0.159049	0.146703
ENSG00000261008	LINC01572	2.07554	2.97961	4.36586	2.7988	0.253532	0.38404	0.49919	0.35729	-1.02061	-1.8879	-0.559579	8.69827e-05	2.7785e-05	0.108646	0.000124681	1.90857e-05	0.118568	3.36299e-06	8.6012e-07	0.030403	0.269156	0.432061	0.429283
ENSG00000009307	CSDE1	96.1183	107.648	95.5631	100.559	0.980845	0.983861	0.979561	0.981962	-0.235623	-0.0735841	0.159187	8.7877e-05	0.606436	0.187914	0.000125643	0.579892	0.201164	3.40247e-06	0.39754	0.0659539	0.0529967	0.0894795	0.0904961
ENSG00000260257	.	4.10243	5.345	5.59855	4.83103	0.47367	0.553638	0.569554	0.519964	-0.473933	-0.56595	-0.0816113	8.79485e-05	0.00819964	0.746424	0.000125643	0.00675499	0.761337	3.40851e-06	0.000984183	0.569589	0.111562	0.185349	0.169063
ENSG00000172531	PPP1CA	45.9396	33.8526	37.0079	39.7557	0.947897	0.925504	0.930307	0.938739	0.35155	0.205122	-0.132381	8.8e-05	0.264618	0.482519	0.000125643	0.240883	0.502818	3.4126e-06	0.109229	0.273657	0.0835526	0.135676	0.131235
ENSG00000016391	CHDH	1.73144	3.05406	1.74753	2.25362	0.180935	0.392416	0.188083	0.279165	-1.72641	-0.0640719	0.398318	8.80408e-05	0.803722	0.104028	0.000125643	0.787502	0.114197	3.41701e-06	0.653012	0.0285952	0.475425	0.387284	0.669739
ENSG00000173950	XXYLT1	5.27086	3.62887	2.86049	4.23841	0.540906	0.444184	0.375831	0.481711	0.642055	1.10849	0.347256	8.84486e-05	0.000138042	0.194397	0.000126088	0.000100057	0.207996	3.43613e-06	5.95377e-06	0.0692389	0.163712	0.272858	0.257901
ENSG00000211892	IGHG4	25.9032	5.33862	44.1558	20.7577	0.887921	0.553136	0.944994	0.857653	2.03171	-0.142247	-2.47501	8.92488e-05	0.655071	0.00606028	0.000127272	0.630078	0.00678398	3.47552e-06	0.45281	0.000658812	0.631159	0.423241	0.917279
ENSG00000149516	MS4A3	0.340909	0.475763	6.60144	1.40004	0.00106104	0.00217792	0.612107	0.0871726	-2.30145	-6.06669	-2.85718	9.06112e-05	2.20672e-08	0.00404294	0.000129321	1.282e-08	0.00459138	3.5387e-06	2.25515e-10	0.000389987	0.730057	0.965342	1.26175
ENSG00000106069	CHN2	0.798771	1.31701	1.88261	1.17655	0.0132909	0.07377	0.220752	0.0429999	-2.16419	-3.20821	-0.168386	9.15462e-05	0.000405039	0.315382	0.000130638	0.000306572	0.333657	3.58203e-06	2.21365e-05	0.142019	0.579788	0.888937	0.366523
ENSG00000253692	IGHEP1	1.59312	0.704125	1.20031	1.18074	0.146088	0.00714804	0.0563467	0.0438376	3.76388	-0.12543	-5.77584	9.2808e-05	0.318934	0.000393836	0.000132484	0.292886	0.000440214	3.64004e-06	0.144325	2.13629e-05	1.59293	0.460776	2.02401
ENSG00000075420	FNDC3B	1.63789	2.91472	5.44377	2.75116	0.157034	0.37678	0.562685	0.350924	-1.05821	-2.14415	-0.753663	9.31605e-05	3.82911e-06	0.0451978	0.000132843	2.48745e-06	0.0500386	3.65733e-06	8.41789e-08	0.00921859	0.260668	0.445055	0.499235
ENSG00000289872	.	3.52356	2.51839	2.78835	3.01052	0.429776	0.326855	0.367789	0.382141	0.920412	0.374954	-0.213432	9.34625e-05	0.297195	0.447993	0.000133068	0.271849	0.468421	3.67096e-06	0.129766	0.243353	0.237398	0.340634	0.293548
ENSG00000122515	ZMIZ2	40.6728	29.9334	38.1578	36.0496	0.938851	0.912939	0.932987	0.929916	0.361937	0.00772516	-0.337784	9.46377e-05	0.979359	0.0449895	0.00013466	0.978481	0.0498004	3.72237e-06	0.957885	0.00916359	0.0868859	0.137342	0.143521
ENSG00000211956	IGHV4-34	2.89387	102.875	132.461	62.9953	0.370916	0.983135	0.986207	0.966829	-0.0696001	-6.2241	-0.0587166	9.50018e-05	0.000477443	0.311346	0.00013516	0.000361527	0.329597	3.74376e-06	2.70534e-05	0.139223	0.200864	1.74448	0.339791
ENSG00000240219	.	12.3134	5.93365	4.26365	8.51334	0.752667	0.581114	0.492601	0.667784	1.0073	1.45236	0.230325	9.58916e-05	0.00110504	0.414565	0.000136666	0.000856924	0.435796	3.79311e-06	7.6088e-05	0.215192	0.267695	0.455558	0.322465
ENSG00000211962	IGHV1-46	25.6747	1.0684	14.74	14.2506	0.886525	0.0365779	0.795164	0.786452	0.0282494	-0.01265	-0.178185	9.7063e-05	0.804675	0.0128945	0.00013828	0.788551	0.0142697	3.84563e-06	0.654726	0.00176011	0.183912	0.444257	0.410449
ENSG00000241163	LINC00877	2.04094	3.13554	3.29797	2.67298	0.246384	0.400681	0.420227	0.341822	-1.78811	-1.56945	-0.018556	9.76379e-05	0.0213185	0.931309	0.000139054	0.0178984	0.935942	3.87491e-06	0.00341836	0.862468	0.447638	0.775494	0.306878
ENSG00000148429	USP6NL	8.24498	15.5162	14.6901	12.1373	0.657452	0.810912	0.794103	0.754119	-0.962819	-0.793925	0.0195251	9.78192e-05	0.0481758	0.951814	0.000139168	0.0416037	0.954978	3.88587e-06	0.0100367	0.901531	0.238434	0.388439	0.259471
ENSG00000164970	FAM219A	2.07862	2.50091	2.71232	2.34636	0.254258	0.324119	0.359245	0.294801	-0.438062	-0.731103	-0.249469	9.79913e-05	0.000198383	0.226229	0.00013933	0.000145411	0.241278	3.89891e-06	9.26532e-06	0.0867184	0.105969	0.175116	0.167073
ENSG00000256128	LINC00944	3.14726	6.28073	6.13691	4.85874	0.396381	0.59608	0.592673	0.521528	-2.63458	-0.682074	0.0367084	9.80057e-05	0.0669027	0.870499	0.00013933	0.0583154	0.881008	3.90593e-06	0.0156109	0.757135	0.742027	1.18568	0.327293
ENSG00000099821	POLRMT	8.76	10.694	8.79936	9.52611	0.671469	0.733847	0.684816	0.698219	-0.377395	-0.0864927	0.267341	9.874e-05	0.708791	0.141455	0.000140356	0.687729	0.152839	3.94254e-06	0.519205	0.0441288	0.0904084	0.143754	0.148892
ENSG00000165138	ANKS6	1.8062	2.40422	2.10192	2.08866	0.199531	0.308203	0.267046	0.251857	-0.670023	-0.340352	0.19049	0.000100018	0.267985	0.487953	0.000142486	0.244197	0.508438	4.01034e-06	0.111347	0.278651	0.169103	0.2507	0.234139
ENSG00000289406	.	1.56144	2.1808	1.9016	1.85943	0.137991	0.271681	0.224158	0.20048	-1.37012	-0.835899	0.0571341	0.00010058	0.0749772	0.850073	0.000143026	0.0652756	0.860405	4.03973e-06	0.0182555	0.724002	0.334168	0.586489	0.295398
ENSG00000203814	H2BC18	105.996	238.409	103.272	157.577	0.982968	0.993187	0.981516	0.98911	-1.12202	-0.0754455	0.534983	0.00010058	0.857502	0.0813593	0.000143026	0.845633	0.0895451	4.0415e-06	0.736546	0.0203873	0.29077	0.332305	0.56682
ENSG00000262488	.	1.68888	2.48178	2.88122	2.192	0.170213	0.320824	0.378176	0.269559	-1.86563	-3.1062	-0.313544	0.000100828	9.57816e-05	0.207606	0.000143187	6.93138e-05	0.221612	4.05405e-06	3.78341e-06	0.0764175	0.497561	0.760482	0.475109
ENSG00000163875	MEAF6	14.1833	17.2899	14.8111	15.5046	0.782208	0.830122	0.796281	0.804434	-0.344397	-0.145266	0.183456	0.000101213	0.45117	0.300584	0.000143518	0.42232	0.318515	4.07143e-06	0.246241	0.132023	0.0810476	0.13214	0.131539
ENSG00000089351	GRAMD1A	13.8948	16.3634	22.8604	16.3055	0.777796	0.820461	0.870777	0.814207	-0.315967	-0.851014	-0.504604	0.000105281	3.68646e-10	0.000367632	0.000149264	2.13984e-10	0.000410007	4.25859e-06	2.07926e-12	1.95994e-05	0.0722819	0.124671	0.127372
ENSG00000205730	ITPRIPL2	5.06799	2.93329	2.47094	3.81198	0.530463	0.379125	0.325627	0.452672	1.20556	1.20024	0.0498691	0.000105437	0.0196243	0.887415	0.000149264	0.0163966	0.895633	4.26688e-06	0.00306378	0.785748	0.362696	0.600952	0.292341
ENSG00000154803	FLCN	8.0706	5.7391	4.63502	6.60251	0.651254	0.571453	0.51639	0.602781	0.463112	0.827864	0.308302	0.000105482	7.81608e-05	0.152352	0.000149264	5.60262e-05	0.164108	4.27132e-06	2.95353e-06	0.0489691	0.112743	0.189089	0.182952
ENSG00000172164	SNTB1	3.10975	5.67893	10.7841	5.35245	0.392584	0.569107	0.731111	0.546379	-1.52489	-2.43265	-0.280962	0.000105482	0.000210219	0.230842	0.000149264	0.000153979	0.245851	4.27259e-06	9.93161e-06	0.08946	0.392668	0.645344	0.417259
ENSG00000137210	TMEM14B	22.6307	17.4794	15.8374	19.5152	0.868543	0.83163	0.809348	0.846261	0.302765	0.442327	0.126281	0.00010552	0.00154646	0.452508	0.000149264	0.00121667	0.472984	4.27612e-06	0.000116184	0.247493	0.0710964	0.119671	0.116144
ENSG00000149131	SERPING1	1.44353	3.16439	2.25963	2.25074	0.108617	0.404144	0.29441	0.278718	-2.64197	-0.677506	0.0252316	0.000105687	0.0649238	0.904662	0.000149346	0.0565526	0.912019	4.28682e-06	0.0149979	0.816218	0.652976	1.2418	0.325678
ENSG00000071073	MGAT4A	5.40696	10.3066	7.36265	7.64613	0.548333	0.725135	0.640252	0.641649	-1.65247	-0.361735	0.159999	0.000106152	0.312872	0.434745	0.000149987	0.286859	0.455227	4.31359e-06	0.140254	0.232024	0.427427	0.483526	0.355154
ENSG00000243667	DNAAF10	5.36588	4.20362	3.30216	4.57761	0.546043	0.487351	0.420338	0.504663	0.467752	1.10329	0.563569	0.000107135	4.88386e-07	0.010823	0.000151221	3.05694e-07	0.0119871	4.35751e-06	7.67702e-09	0.00140242	0.114437	0.205393	0.207925
ENSG00000182162	P2RY8	16.2379	26.8145	40.5007	24.2923	0.809125	0.898866	0.93779	0.880661	-0.749523	-1.20023	-0.303456	0.000108009	0.000333433	0.271418	0.000152209	0.000250276	0.288313	4.39708e-06	1.74286e-05	0.113461	0.192454	0.311828	0.277191
ENSG00000223959	AFG3L1P	16.7924	11.5843	7.66085	13.2788	0.815994	0.750712	0.650416	0.772212	0.466104	1.12627	0.58963	0.000108104	5.92593e-08	0.00556764	0.000152209	3.62614e-08	0.00626002	4.40298e-06	7.0267e-10	0.000589401	0.115162	0.192035	0.197615
ENSG00000111670	GNPTAB	76.3871	45.9571	27.8784	56.6364	0.97353	0.951416	0.898308	0.962026	0.591693	1.3003	0.58975	0.000108482	1.03176e-06	0.0230621	0.000152586	6.50773e-07	0.0255732	4.42242e-06	1.82073e-08	0.00378164	0.15357	0.254083	0.263071
ENSG00000250041	.	4.27666	2.34418	2.35984	3.20941	0.485118	0.298542	0.309097	0.402412	2.5073	0.248751	0.000434966	0.000109283	0.118917	0.821211	0.000153679	0.105309	0.833154	4.46319e-06	0.0344678	0.678685	1.02984	0.541475	0.330518
ENSG00000154429	CCSAP	12.1618	17.9244	15.1914	14.9126	0.749819	0.836656	0.801307	0.796728	-0.632854	-0.330883	0.179814	0.000109431	0.252436	0.514432	0.000153679	0.229477	0.534772	4.47126e-06	0.101969	0.303387	0.156134	0.239437	0.225235
ENSG00000068308	OTUD5	23.3619	25.676	28.7796	25.1417	0.873234	0.893003	0.902943	0.885855	-0.217652	-0.398952	-0.172086	0.00010966	3.93241e-05	0.117948	0.000153854	2.72805e-05	0.128675	4.49081e-06	1.31322e-06	0.0340546	0.0489929	0.0837641	0.0841208
ENSG00000185885	IFITM1	20.4932	48.2586	27.1944	32.478	0.851901	0.954599	0.894846	0.91897	-1.20526	-0.303928	0.24888	0.000110024	0.423186	0.328131	0.000153854	0.395178	0.347128	4.50837e-06	0.222294	0.150563	0.30034	0.383676	0.370142
ENSG00000170634	ACYP2	7.61124	5.46408	4.83019	6.32076	0.636623	0.559446	0.52862	0.591668	0.434023	0.628473	0.165558	0.000110124	0.00162083	0.454444	0.000153854	0.00127667	0.474679	4.51803e-06	0.000122948	0.249415	0.106732	0.177795	0.162951
ENSG00000214212	C19orf38	2.05002	3.28095	2.31336	2.57592	0.248785	0.414084	0.302061	0.329871	-1.01816	-0.274496	0.31445	0.000110124	0.471688	0.282815	0.000153854	0.442941	0.300535	4.51703e-06	0.263954	0.120586	0.250783	0.333915	0.358117
ENSG00000260807	CEROX1	1.05477	1.63083	0.911775	1.2581	0.0373597	0.151505	0.0188753	0.0555649	-2.71335	0.235907	4.69034	0.000110317	0.196961	0.000303165	0.000153854	0.177586	0.000340115	4.53004e-06	0.0706099	1.54796e-05	0.906795	0.521877	1.52542
ENSG00000174695	TMEM167A	17.0389	19.493	16.7506	17.9567	0.818563	0.851008	0.821131	0.831239	-0.263163	-0.0651417	0.192296	0.000110319	0.696978	0.149863	0.000153854	0.674731	0.161508	4.53237e-06	0.503665	0.0478653	0.0597752	0.100734	0.102795
ENSG00000002933	TMEM176A	0.670296	1.49086	0.59259	0.980172	0.00753895	0.113531	0.00351818	0.0186519	-2.73916	-0.0833125	0.125118	0.000110319	0.798423	0.106061	0.000153854	0.781898	0.116242	4.53649e-06	0.644792	0.0293932	0.865777	0.431547	0.364988
ENSG00000198176	TFDP1	18.2559	11.8711	16.4568	15.4584	0.831798	0.756129	0.817613	0.803876	0.534248	0.0435712	-0.427187	0.000112375	0.903603	0.0691955	0.000156985	0.895051	0.0762466	4.63758e-06	0.81403	0.0163402	0.13445	0.199316	0.219839
ENSG00000138363	ATIC	13.3423	10.1528	9.25182	11.4319	0.769867	0.721338	0.696878	0.740604	0.329122	0.42908	0.0893073	0.000113184	0.00552992	0.648948	0.000157888	0.004507	0.665961	4.67308e-06	0.000584275	0.445908	0.0780733	0.131799	0.126318
ENSG00000118557	PMFBP1	1.42324	1.68131	2.09966	1.63333	0.104317	0.164405	0.266655	0.14486	-1.50279	-2.70914	-0.429846	0.000113712	7.93229e-05	0.156224	0.000158611	5.69863e-05	0.168083	4.70333e-06	3.01368e-06	0.0507525	0.459978	0.685154	0.566153
ENSG00000060558	GNA15	0.66618	0.940485	2.29357	1.03549	0.00720389	0.0223376	0.299492	0.0246272	-1.81597	-3.32851	-0.3925	0.000114476	3.62915e-05	0.121602	0.000158703	2.51194e-05	0.132339	4.74224e-06	1.19189e-06	0.035552	0.477275	0.741116	0.597886
ENSG00000167549	CORO6	1.74357	1.34456	2.60453	1.72518	0.183783	0.0789635	0.34467	0.168202	1.16119	-1.44271	-2.92346	0.000114476	0.00335774	5.82849e-08	0.000158703	0.0026897	6.1782e-08	4.74346e-06	0.000307017	6.90032e-10	0.348931	0.557303	0.511959
ENSG00000274023	.	2.48066	1.80811	1.84663	2.11454	0.319763	0.194505	0.213492	0.256101	0.902814	0.698802	-0.0313065	0.000114476	0.0669027	0.922431	0.000158703	0.0583154	0.927744	4.73926e-06	0.015612	0.846507	0.240219	0.397136	0.257227
ENSG00000164411	GJB7	0.985378	0.623921	0.547453	0.772996	0.0284805	0.00497012	0.00273636	0.00491428	4.73039	0.110079	0.0356761	0.000114532	8.43441e-19	1.65222e-09	0.000158703	5.11832e-19	1.74969e-09	4.74792e-06	1.11473e-21	1.10412e-11	2.32452	0.469528	0.338425
ENSG00000185215	TNFAIP2	1.59892	4.58952	2.40417	2.90321	0.147093	0.511253	0.315798	0.36952	-2.41534	-0.275587	0.11312	0.00011454	0.320928	0.43227	0.000158703	0.294779	0.452843	4.75036e-06	0.145777	0.229929	0.659785	0.503151	0.3515
ENSG00000119280	C1orf198	1.78442	2.32791	2.40787	2.09813	0.194058	0.296532	0.316133	0.25303	-0.73724	-0.871295	-0.107713	0.000116274	0.00766938	0.712786	0.000161022	0.00629689	0.728004	4.82877e-06	0.000898099	0.524324	0.188661	0.307949	0.233175
ENSG00000153790	C7orf31	2.30035	2.72899	2.53805	2.50694	0.291729	0.354442	0.33512	0.319819	-0.352452	-0.23977	0.0996684	0.00011643	0.188725	0.623239	0.000161086	0.169919	0.640048	4.83969e-06	0.0664037	0.415261	0.0835511	0.137086	0.134218
ENSG00000125735	TNFSF14	1.19234	1.46284	1.32061	1.31922	0.0579103	0.106327	0.0810298	0.0671804	-1.14449	-0.536118	0.128705	0.000116726	0.191908	0.61679	0.000161482	0.17292	0.633346	4.86059e-06	0.0679168	0.408048	0.287652	0.4414	0.301163
ENSG00000172322	CLEC12A	1.87126	4.27379	3.4255	3.0649	0.213324	0.491484	0.42972	0.387949	-2.01616	-1.32851	0.0250366	0.000117289	0.0532671	0.946242	0.000162468	0.0460368	0.949764	4.89934e-06	0.0114841	0.890547	0.515807	0.914404	0.315462
ENSG00000179454	KLHL28	11.857	13.5515	11.3489	12.441	0.745016	0.78299	0.74267	0.758307	-0.262161	-0.0231377	0.233357	0.000118976	0.902226	0.0708988	0.000165012	0.893632	0.0780196	4.98527e-06	0.81119	0.0169339	0.0602713	0.100735	0.103682
ENSG00000101439	CST3	1.45861	6.34416	3.7309	3.74312	0.112638	0.598202	0.454236	0.447702	-2.49845	-0.343432	0.0921929	0.000119426	0.28856	0.473196	0.000165355	0.263481	0.49285	5.00861e-06	0.124156	0.265336	0.71625	0.561165	0.343287
ENSG00000246363	LINC02458	0.441524	0.476185	2.832	0.839324	0.00206623	0.00223376	0.372703	0.00854414	-2.69881	-7.84159	-4.43536	0.000119504	2.57481e-11	8.86332e-05	0.000165355	1.51278e-11	9.66319e-05	5.01411e-06	1.17427e-13	3.44825e-06	0.757929	1.05224	1.23925
ENSG00000135404	CD63	20.5906	13.1293	10.9133	16.1041	0.852572	0.777126	0.733903	0.811805	0.576568	0.796863	0.173934	0.000120432	0.00236755	0.509506	0.000166406	0.00187066	0.530704	5.05529e-06	0.000197439	0.29854	0.146687	0.247332	0.208886
ENSG00000126217	MCF2L	1.78805	2.74414	2.7447	2.3174	0.195119	0.355671	0.362819	0.290222	-1.4113	-0.951824	0.0295858	0.000121347	0.0605488	0.917816	0.000167565	0.0525995	0.923308	5.10214e-06	0.0136852	0.838585	0.414016	0.671299	0.297574
ENSG00000125520	SLC2A4RG	5.84255	8.32752	6.79966	6.97261	0.568381	0.66985	0.619311	0.616407	-0.649686	-0.319133	0.194443	0.000121447	0.286713	0.479662	0.000167565	0.261865	0.499485	5.1092e-06	0.123014	0.271095	0.161703	0.246145	0.232629
ENSG00000245025	.	1.66864	2.30492	2.00179	1.97215	0.165354	0.292455	0.246719	0.226392	-0.815747	-0.483799	0.129326	0.000121858	0.161236	0.667668	0.000167898	0.144554	0.684917	5.12872e-06	0.0530443	0.468154	0.197949	0.312875	0.251073
ENSG00000069667	RORA	8.19479	18.4243	10.2825	12.549	0.655889	0.841403	0.72117	0.759815	-1.52356	-0.241728	0.242986	0.000124101	0.494284	0.277101	0.000170978	0.465263	0.294505	5.23236e-06	0.284349	0.117049	0.381663	0.408572	0.408319
ENSG00000242258	LINC00996	2.00106	2.84614	3.87292	2.63389	0.239069	0.36818	0.464846	0.337019	-1.81107	-3.56582	-0.489363	0.000124717	1.36695e-05	0.0728894	0.000171665	9.19666e-06	0.0804115	5.26298e-06	3.75709e-07	0.0175938	0.590597	0.84054	0.789497
ENSG00000135749	PCNX2	5.16622	9.49978	6.48379	7.08044	0.53521	0.704138	0.607695	0.621433	-1.03289	-0.362255	0.210829	0.000128013	0.319633	0.441135	0.000176425	0.293567	0.461474	5.41877e-06	0.144873	0.237448	0.278373	0.37347	0.323076
ENSG00000198887	SMC5	10.7467	13.0991	15.3325	12.4079	0.722455	0.776344	0.803205	0.757804	-0.364444	-0.597236	-0.205088	0.00012822	0.000341112	0.264798	0.000176545	0.000256856	0.281381	5.4323e-06	1.79442e-05	0.109318	0.0880462	0.146944	0.141268
ENSG00000170909	OSCAR	0.972449	1.32802	0.888468	1.09864	0.0269727	0.0758921	0.0163623	0.0317194	-2.05674	0.00625173	0.34032	0.000128803	0.969544	0.0360718	0.00017726	0.967617	0.0400211	5.4642e-06	0.937951	0.00686574	0.535578	0.396836	0.614689
ENSG00000162302	RPS6KA4	3.83125	4.66284	4.23474	4.22279	0.45351	0.515832	0.490925	0.480818	-0.48114	-0.345523	0.0969367	0.000129939	0.142023	0.715701	0.000178657	0.126481	0.730682	5.51724e-06	0.0443641	0.528292	0.122426	0.191277	0.173721
ENSG00000101336	HCK	1.33162	3.71225	4.42327	2.76374	0.0834869	0.450997	0.502988	0.3526	-1.74465	-1.78282	-0.0574626	0.000131251	0.0160944	0.838961	0.00018045	0.0133677	0.850609	5.58268e-06	0.00235	0.706186	0.480917	0.800669	0.310982
ENSG00000143799	PARP1	22.3223	17.1028	16.5917	19.3508	0.866644	0.828503	0.819009	0.844698	0.306671	0.364381	0.0516658	0.000132133	0.0129033	0.796374	0.000181574	0.0106605	0.809166	5.6276e-06	0.00176252	0.641386	0.0713722	0.120414	0.116799
ENSG00000168246	UBTD2	1.82079	2.30102	1.77629	2.0023	0.202714	0.291897	0.19618	0.232982	-0.551497	-0.0889534	0.379356	0.000134106	0.783637	0.11826	0.000184757	0.766215	0.128992	5.73657e-06	0.622879	0.0341874	0.133399	0.204508	0.22654
ENSG00000183386	FHL3	1.3093	1.87415	1.97812	1.63869	0.0792428	0.209527	0.241358	0.146423	-0.904374	-1.0381	-0.109086	0.00013493	0.0091546	0.730125	0.000185881	0.0075468	0.74524	5.78187e-06	0.00113662	0.547611	0.221313	0.380757	0.257333
ENSG00000264920	SP2-DT	2.13773	1.7491	1.93614	1.95265	0.264757	0.1806	0.232479	0.222371	0.616282	0.182304	-0.312993	0.000135278	0.565747	0.235512	0.000186305	0.537005	0.250799	5.80546e-06	0.353385	0.0920591	0.161692	0.232957	0.240299
ENSG00000117640	MTFR1L	13.6737	10.28	9.33464	11.6431	0.775172	0.724298	0.699056	0.745239	0.366909	0.501191	0.117772	0.00013628	0.00381762	0.574785	0.000187802	0.00305458	0.594337	5.86257e-06	0.000362995	0.362968	0.0890186	0.148515	0.140346
ENSG00000143224	PPOX	11.7755	8.61979	8.25241	9.96956	0.743061	0.679455	0.669124	0.709108	0.380429	0.420697	0.038437	0.000138935	0.0222688	0.88059	0.000191863	0.0187043	0.889415	6.00008e-06	0.00362033	0.773687	0.0920795	0.156386	0.144906
ENSG00000006625	GGCT	3.888	3.08414	2.84273	3.40421	0.45781	0.395599	0.373988	0.421009	0.409344	0.572478	0.140763	0.000140584	0.00302884	0.521765	0.000194295	0.00241261	0.542407	6.08698e-06	0.000270403	0.310353	0.0999166	0.169162	0.156841
ENSG00000282651	IGHV5-10-1	117.062	7.46575	54.725	63.988	0.98481	0.639917	0.959401	0.967666	0.0304998	-0.0227527	-0.0891004	0.000141782	0.488567	0.00211182	0.000196106	0.459605	0.00238249	6.15466e-06	0.27912	0.000171632	0.184456	0.443638	0.352849
ENSG00000226067	LINC00623	5.30226	6.48685	6.28901	5.92622	0.542525	0.604624	0.598649	0.573295	-0.392755	-0.382788	0.00437188	0.00014308	0.0429984	0.990424	0.000197792	0.0368787	0.990211	6.22968e-06	0.00862913	0.980395	0.0944516	0.156269	0.146793
ENSG00000006756	ARSD	4.09362	2.64331	2.83922	3.32226	0.472776	0.343385	0.373541	0.414028	1.01899	0.514061	-0.126446	0.00014308	0.1842	0.643009	0.000197792	0.165393	0.659779	6.22877e-06	0.0640157	0.439337	0.276572	0.422683	0.2848
ENSG00000197183	NOL4L	4.23201	7.18194	6.04091	5.68163	0.482884	0.630647	0.588038	0.563467	-0.924726	-0.690336	0.0456601	0.000146836	0.0683874	0.908045	0.000203318	0.0596131	0.915349	6.41509e-06	0.0160641	0.821907	0.235587	0.381918	0.259875
ENSG00000204475	NCR3	4.38197	8.94779	4.68364	6.22417	0.491707	0.690009	0.519573	0.587089	-1.16682	-0.151996	0.384695	0.000146983	0.687421	0.16538	0.00020341	0.664521	0.177958	6.42934e-06	0.491984	0.0549665	0.322344	0.354834	0.47755
ENSG00000138434	ITPRID2	8.92788	11.5741	24.4521	12.4624	0.676551	0.750489	0.881555	0.758586	-0.45088	-1.62562	-1.11748	0.000147178	1.90835e-16	4.77609e-08	0.000203418	1.15658e-16	5.19505e-08	6.44096e-06	3.55234e-19	5.51214e-10	0.112653	0.186832	0.190143
ENSG00000258733	LINC02328	1.59008	2.10562	1.99501	1.85769	0.145306	0.258391	0.245156	0.199978	-0.840106	-0.720977	0.00993775	0.000148401	0.044763	0.973754	0.000205029	0.0384236	0.975007	6.50341e-06	0.00909576	0.946694	0.216326	0.353677	0.243082
ENSG00000163958	ZDHHC19	1.48907	0.84536	2.10783	1.33563	0.120512	0.0143519	0.268219	0.0711454	2.76119	-0.110827	-3.27044	0.000150049	0.688093	0.00844166	0.000207362	0.665238	0.00933821	6.58898e-06	0.492864	0.00102055	0.924224	0.438343	1.40005
ENSG00000255587	RAB44	0.669719	0.731889	1.88243	0.889043	0.00742726	0.00820908	0.220696	0.0112247	-1.48359	-4.70716	-2.92899	0.000150672	2.46711e-12	1.83695e-05	0.000207945	1.47121e-12	2.00395e-05	6.61912e-06	8.95528e-15	5.29328e-07	0.389422	0.60342	0.655546
ENSG00000251667	BRCC3P1	2.15135	2.76181	3.06944	2.53872	0.267214	0.357905	0.398615	0.324733	-0.723567	-1.06188	-0.232444	0.000150888	0.000992327	0.389908	0.000208055	0.000766982	0.411398	6.63425e-06	6.65172e-05	0.195422	0.184643	0.306797	0.255668
ENSG00000171643	S100Z	1.2662	1.78112	1.7618	1.54814	0.0708661	0.188083	0.19255	0.122634	-2.31227	-1.74321	0.000242802	0.000151285	0.0352182	0.990831	0.000208378	0.0299911	0.99043	6.66015e-06	0.00665409	0.981147	0.616946	1.12743	0.318432
ENSG00000283528	TCAF2C	1.89573	2.49672	2.94184	2.29996	0.217959	0.323393	0.384822	0.287709	-0.864701	-1.11976	-0.159543	0.000151439	0.00351883	0.570227	0.000208378	0.00281382	0.590245	6.66973e-06	0.000326527	0.35836	0.223467	0.368557	0.268791
ENSG00000162194	LBHD1	8.56528	6.46852	5.38778	7.23088	0.666555	0.603507	0.559334	0.626738	0.38857	0.717462	0.287449	0.000151732	6.89632e-05	0.13158	0.000208378	4.93516e-05	0.142763	6.6903e-06	2.55205e-06	0.0397109	0.0952804	0.162541	0.15934
ENSG00000130313	PGLS	24.5236	17.7394	18.4948	20.8894	0.880605	0.834478	0.837438	0.858491	0.383735	0.338824	-0.035016	0.000151732	0.0771661	0.88651	0.000208378	0.0671625	0.894666	6.6911e-06	0.0189707	0.78385	0.0948026	0.155705	0.145094
ENSG00000136250	AOAH	5.1245	11.0277	5.12727	7.44404	0.533088	0.740604	0.544592	0.63316	-1.24102	-0.113429	0.521961	0.000152959	0.776464	0.124558	0.000210053	0.759017	0.135317	6.75661e-06	0.611938	0.0368008	0.311638	0.343679	0.594151
ENSG00000112242	E2F3	2.26754	3.0161	3.68675	2.78971	0.28648	0.388675	0.451109	0.356509	-0.623194	-1.13344	-0.396086	0.000154207	6.00012e-05	0.128916	0.000211992	4.27572e-05	0.139882	6.83082e-06	2.16511e-06	0.0385985	0.155191	0.267053	0.254922
ENSG00000162066	AMDHD2	24.1692	17.3618	17.804	20.4719	0.878148	0.830737	0.830681	0.854861	0.421389	0.373815	-0.0335785	0.000154207	0.072782	0.897784	0.000212102	0.0635397	0.905597	6.84619e-06	0.0175571	0.803344	0.104719	0.169521	0.154838
ENSG00000127527	EPS15L1	12.9409	9.81942	10.2884	11.2883	0.762886	0.71352	0.721338	0.738259	0.323426	0.237868	-0.0787662	0.00015463	0.161223	0.691099	0.000212405	0.144547	0.707479	6.86783e-06	0.0530297	0.49674	0.0788279	0.128331	0.124658
ENSG00000116525	TRIM62	4.33007	4.99755	6.15215	4.88513	0.488524	0.534149	0.593343	0.52298	-0.314285	-0.737633	-0.392855	0.000154889	1.45214e-07	0.00788633	0.000212483	9.03468e-08	0.00872781	6.88222e-06	1.92732e-09	0.000933365	0.0750737	0.127179	0.127681
ENSG00000082701	GSK3B	17.6933	21.4694	19.4061	19.452	0.82532	0.867817	0.846261	0.845535	-0.35117	-0.223163	0.113146	0.000155157	0.22809	0.576908	0.000212662	0.206487	0.596314	6.8999e-06	0.0878208	0.365297	0.0836851	0.138828	0.13563
ENSG00000146872	TLK2	21.201	23.4612	21.9108	22.203	0.8581	0.881834	0.864969	0.86737	-0.224981	-0.152083	0.0725121	0.000155811	0.209121	0.605654	0.000213549	0.188806	0.62266	6.9406e-06	0.0772325	0.396678	0.0519835	0.0884107	0.0883177
ENSG00000106665	CLIP2	1.97563	2.36003	6.69526	2.88516	0.234154	0.301335	0.615513	0.367175	-0.852153	-3.28146	-2.29485	0.000156094	1.59559e-18	2.5073e-09	0.000213659	9.57353e-19	2.67997e-09	6.95611e-06	2.1385e-21	1.81089e-11	0.220027	0.347799	0.367759
ENSG00000077044	DGKD	74.6455	47.5638	79.7308	64.8236	0.972916	0.953761	0.97582	0.968392	0.520583	-0.174887	-0.692615	0.000156239	0.534223	0.00391429	0.000213848	0.504662	0.00444087	6.9742e-06	0.322096	0.000374226	0.134643	0.199946	0.223014
ENSG00000233098	CCDC144NL-AS1	1.47732	3.81059	1.44786	2.38923	0.117552	0.458815	0.113978	0.302005	-1.74931	-0.101109	0.27235	0.000157596	0.778395	0.126612	0.000215786	0.760999	0.137542	7.04945e-06	0.614681	0.0376366	0.5188	0.391871	0.472347
ENSG00000164975	SNAPC3	11.6645	8.39981	8.28822	9.83934	0.740716	0.671972	0.670743	0.706148	0.417233	0.395243	-0.0122707	0.00015781	0.0536123	0.962547	0.000215888	0.0463434	0.964379	7.06487e-06	0.0115865	0.924196	0.103532	0.169361	0.155032
ENSG00000169224	GCSAML	0.212031	0.278794	10.9109	1.95771	0.00027922	0.000558441	0.733791	0.223432	-2.28285	-8.17151	-5.36116	0.000159504	1.3417e-14	8.28434e-07	0.000218378	7.88545e-15	9.13897e-07	7.15855e-06	3.3467e-17	1.40859e-08	0.672951	1.00178	1.10344
ENSG00000111796	KLRB1	2.07346	4.97433	2.32159	3.25297	0.252974	0.53292	0.303457	0.407438	-2.14914	-0.165656	0.144752	0.000159762	0.57404	0.232392	0.00021845	0.545179	0.247223	7.17311e-06	0.362113	0.0903185	0.587873	0.436005	0.367861
ENSG00000088827	SIGLEC1	0.911035	1.17669	0.870927	1.00895	0.0213324	0.0505947	0.0147428	0.0214441	-3.0564	0.0425108	0.154107	0.000160891	0.824455	0.0189761	0.000219984	0.809547	0.0211552	7.23575e-06	0.683953	0.00292867	0.81246	0.430424	0.388612
ENSG00000136720	HS6ST1	3.29014	4.21269	6.75493	4.20941	0.409393	0.487966	0.617412	0.479868	-0.501428	-1.32563	-0.746085	0.000162974	4.0682e-09	0.00120034	0.000222639	2.38461e-09	0.00136974	7.3355e-06	3.14273e-11	8.43707e-05	0.126039	0.208272	0.21245
ENSG00000240710	.	7.93974	4.21379	3.19536	5.71349	0.648015	0.488021	0.411348	0.56464	0.861889	1.3135	0.267835	0.000163228	0.000999732	0.355823	0.0002227	0.000772501	0.376087	7.34997e-06	6.71252e-05	0.169887	0.233163	0.398315	0.31169
ENSG00000198794	SCAMP5	1.53786	0.8163	1.59115	1.26296	0.132015	0.0122299	0.149439	0.0566817	2.19368	-0.114489	-2.91505	0.000164991	0.573393	0.00482914	0.000224851	0.544502	0.00544052	7.43858e-06	0.361481	0.000490367	1.06542	0.43834	1.33286
ENSG00000246596	.	15.783	22.4234	19.9649	19.0638	0.803764	0.874965	0.850338	0.84185	-0.555423	-0.370888	0.11275	0.000165189	0.164068	0.691338	0.000224851	0.146895	0.707539	7.45059e-06	0.0543381	0.496993	0.136116	0.217038	0.199058
ENSG00000104823	ECH1	26.1048	19.2614	21.0622	22.6059	0.889094	0.849221	0.85905	0.871	0.354822	0.197277	-0.140683	0.000165231	0.312398	0.469256	0.000224851	0.286463	0.489084	7.45861e-06	0.13996	0.261746	0.0886697	0.142603	0.139543
ENSG00000197182	MIRLET7BHG	5.89605	3.29735	2.55404	4.33802	0.570671	0.415257	0.337633	0.488468	0.925874	1.50433	0.316524	0.000166144	0.000567451	0.288167	0.000226086	0.000431833	0.306018	7.51222e-06	3.32309e-05	0.123914	0.263799	0.439701	0.35417
ENSG00000132514	CLEC10A	1.13427	1.55433	1.0885	1.29194	0.0493103	0.130731	0.0380857	0.0622662	-2.69677	-0.111746	0.148675	0.000167906	0.692734	0.155503	0.000228345	0.670392	0.167356	7.6075e-06	0.498704	0.0504394	0.686911	0.432074	0.376625
ENSG00000256229	ZNF486	3.28122	4.34883	4.0025	3.81656	0.408723	0.496063	0.474116	0.452951	-0.536426	-0.351947	0.119094	0.000167953	0.180934	0.658405	0.000228345	0.162549	0.675833	7.61278e-06	0.0624164	0.45682	0.132659	0.209071	0.1947
ENSG00000111729	CLEC4A	1.79981	3.08865	2.6427	2.4416	0.198079	0.396214	0.350924	0.309935	-1.09015	-0.647985	0.0925388	0.000168478	0.128968	0.753782	0.000228958	0.114603	0.768574	7.64599e-06	0.0386298	0.580326	0.284	0.438919	0.282986
ENSG00000262001	DLGAP1-AS2	3.24671	4.14789	2.50049	3.48082	0.405931	0.48361	0.330374	0.427096	-0.53171	0.481174	1.06427	0.00016903	0.0631193	2.74433e-05	0.000229418	0.0549248	3.03706e-05	7.67417e-06	0.0144589	8.48009e-07	0.137204	0.227736	0.239312
ENSG00000089169	RPH3A	1.27624	1.73761	1.33743	1.46733	0.0730999	0.177584	0.0851064	0.1032	-2.38908	-0.321282	0.0977923	0.000170531	0.308264	0.485734	0.000231448	0.282592	0.506153	7.75502e-06	0.137082	0.276579	0.780139	0.533042	0.345879
ENSG00000251867	.	3.96412	6.00347	6.0166	5.09516	0.463059	0.584799	0.586642	0.533702	-0.724812	-0.644577	0.0092114	0.00017184	0.0491285	0.9807	0.000233505	0.0424025	0.982063	7.83695e-06	0.0103011	0.960297	0.203062	0.311773	0.232545
ENSG00000106066	CPVL	1.13205	2.66917	1.617	1.81385	0.0490869	0.346792	0.156196	0.190317	-2.51622	-0.254427	0.103028	0.000172246	0.385996	0.390053	0.000233858	0.357935	0.411488	7.86186e-06	0.19247	0.195553	0.709933	0.496539	0.348911
ENSG00000250820	.	2.16409	1.75037	1.82292	1.94673	0.269671	0.180823	0.207461	0.221087	0.871346	0.654145	-0.0232947	0.000172919	0.0997709	0.938353	0.000234669	0.0877769	0.94311	7.90223e-06	0.0269796	0.875959	0.227973	0.406157	0.261451
ENSG00000228835	.	0.781624	1.60271	0.813615	1.10934	0.0121182	0.144301	0.0105545	0.0331714	-2.15102	-0.326554	0.117146	0.000173744	0.341646	0.434169	0.000235589	0.314765	0.454796	7.94639e-06	0.159907	0.231588	0.559149	0.531096	0.346994
ENSG00000133818	RRAS2	10.8647	24.7169	18.6896	17.5642	0.725191	0.888256	0.840007	0.827386	-1.20352	-0.551604	0.102673	0.00017479	0.164002	0.693334	0.000236712	0.14685	0.709647	7.99748e-06	0.0543131	0.499354	0.354973	0.511346	0.302589
ENSG00000169435	RASSF6	2.27781	6.58617	7.13855	4.75157	0.2881	0.607695	0.632825	0.515218	-0.0517095	-0.236922	-0.0149223	0.000175731	0.00313968	0.555492	0.000237493	0.002508	0.57401	8.04759e-06	0.000282495	0.343342	0.191328	0.538664	0.334728
ENSG00000221869	CEBPD	3.59017	10.5145	4.00391	6.37694	0.435751	0.730106	0.474172	0.593678	-2.11984	-0.10117	0.196976	0.000175731	0.743594	0.144089	0.000237493	0.725002	0.155553	8.05038e-06	0.566212	0.0453448	0.651921	0.409874	0.409561
ENSG00000234742	.	5.75417	7.14405	7.47192	6.57626	0.564249	0.629475	0.643436	0.601943	-0.382954	-0.449174	-0.0590497	0.000178869	0.0152095	0.804529	0.000241728	0.0126172	0.816935	8.20742e-06	0.00218425	0.654251	0.0936496	0.155479	0.146189
ENSG00000100612	DHRS7	3.96671	5.15852	4.4998	4.52059	0.46345	0.543084	0.508349	0.501145	-0.470284	-0.268806	0.152913	0.000180805	0.267777	0.525811	0.000244137	0.243983	0.546255	8.31646e-06	0.111221	0.31402	0.116457	0.186165	0.1762
ENSG00000093072	ADA2	21.7432	34.5674	25.7905	27.4317	0.86173	0.928017	0.888088	0.897638	-0.707819	-0.32626	0.199741	0.000180805	0.305707	0.483004	0.000244137	0.28013	0.503109	8.31649e-06	0.135415	0.274161	0.187834	0.27463	0.25462
ENSG00000165698	SPACA9	1.6545	1.3059	1.53572	1.49846	0.161054	0.0712012	0.138102	0.110348	1.03204	0.0938253	-0.55066	0.000181919	0.819744	0.110463	0.000245424	0.804441	0.120636	8.37785e-06	0.676198	0.0311981	0.294144	0.326542	0.476374
ENSG00000130304	SLC27A1	1.80529	2.22592	1.78762	1.9677	0.199308	0.278718	0.199196	0.225554	-0.696579	-0.201677	0.314149	0.000181987	0.55079	0.265046	0.000245424	0.522611	0.281591	8.38777e-06	0.33837	0.109479	0.178493	0.256921	0.274948
ENSG00000073756	PTGS2	2.05685	4.30842	2.10625	2.94933	0.249791	0.493718	0.267772	0.374435	-2.05802	-0.0295564	0.182481	0.000184174	0.954624	0.0629656	0.000248671	0.950934	0.0695447	8.5126e-06	0.907699	0.0143967	0.778414	0.410142	0.400791
ENSG00000291114	SIGLEC17P	1.30999	1.98711	1.20126	1.55852	0.079522	0.233317	0.0565701	0.125928	-2.19514	-0.0758321	0.214053	0.000195936	0.802819	0.121621	0.000265447	0.78662	0.132339	9.1182e-06	0.651673	0.0355596	0.573004	0.410715	0.425397
ENSG00000277476	.	2.06439	2.58666	2.87884	2.40046	0.251131	0.336014	0.377841	0.30368	-0.595385	-0.82849	-0.17535	0.000195941	0.00281892	0.505631	0.000265447	0.00223789	0.526283	9.12211e-06	0.000246322	0.294668	0.154788	0.253635	0.217624
ENSG00000125457	MIF4GD	37.6133	25.9762	18.763	30.0121	0.931703	0.894901	0.840956	0.910035	0.445995	0.902358	0.391573	0.000196061	1.61503e-05	0.0666722	0.000265447	1.09036e-05	0.0734233	9.13135e-06	4.5546e-07	0.0155408	0.114183	0.193445	0.190545
ENSG00000262902	MTCO1P40	0.751502	1.43858	0.688602	1.01132	0.0107221	0.101078	0.00597532	0.0216675	-2.20748	0.0515988	0.178668	0.000196382	0.680655	0.0102288	0.000265556	0.657186	0.0113576	9.14996e-06	0.483595	0.00130657	1.14366	0.426306	0.404959
ENSG00000230183	CNOT6LP1	2.32344	2.78274	3.32843	2.6654	0.295583	0.36025	0.422125	0.341096	-0.506088	-0.963359	-0.377653	0.000196688	2.75869e-05	0.0944376	0.000265646	1.89541e-05	0.103735	9.16788e-06	8.53129e-07	0.0250663	0.126172	0.210747	0.209033
ENSG00000162711	NLRP3	1.07088	1.99581	3.01464	1.74663	0.0394259	0.235494	0.392137	0.173005	-2.09417	-1.66945	0.00148503	0.000197917	0.044594	0.996593	0.000267087	0.0382806	0.996612	9.23253e-06	0.00904481	0.992547	0.690455	1.03084	0.320404
ENSG00000134827	TCN1	0.50368	0.638054	3.57232	1.04964	0.00312727	0.00558441	0.441838	0.0265259	-2.31368	-4.42625	-0.251404	0.000198652	1.31119e-05	0.0674125	0.000268073	8.80748e-06	0.0743157	9.28159e-06	3.5708e-07	0.0157787	0.739877	0.996645	0.456184
ENSG00000168995	SIGLEC7	0.924641	1.3801	0.82825	1.08808	0.0228402	0.0873401	0.011448	0.030435	-2.10309	-0.00166676	0.281424	0.000205049	0.997267	0.0550227	0.000277369	0.997378	0.0606437	9.63012e-06	0.993925	0.0119987	0.58782	0.402469	0.513909
ENSG00000140995	DEF8	34.5143	20.8164	12.4493	25.5868	0.923214	0.8624	0.76149	0.888368	0.635317	1.37599	0.604488	0.000205059	3.49557e-06	0.0329534	0.000277369	2.26792e-06	0.0363863	9.6344e-06	7.56101e-08	0.00606134	0.165086	0.276391	0.286946
ENSG00000066697	MSANTD3	3.64515	4.85804	4.80317	4.30775	0.439996	0.526889	0.526945	0.48629	-0.613964	-0.577721	-0.00310942	0.000206263	0.0431145	0.985993	0.000278769	0.0369787	0.987019	9.69861e-06	0.00866286	0.972577	0.161505	0.259624	0.209252
ENSG00000144857	BOC	0.913336	0.712591	0.736109	0.805989	0.0215558	0.00737142	0.00714804	0.00647791	2.69555	0.249148	-0.0697965	0.000211174	0.144464	0.770284	0.000286417	0.128682	0.784129	9.98068e-06	0.045503	0.603368	0.748355	0.529076	0.333123
ENSG00000184730	APOBR	0.983565	1.45978	1.28649	1.21933	0.0283688	0.105657	0.0738817	0.0494779	-1.5589	-1.03085	0.0259373	0.000212997	0.0675623	0.931099	0.000288767	0.0588967	0.935821	1.00787e-05	0.0158235	0.862186	0.413096	0.724385	0.304861
ENSG00000135046	ANXA1	2.1825	7.98952	4.85559	4.89343	0.273133	0.657955	0.52996	0.523259	-2.13274	-0.386261	0.0986897	0.000213604	0.284357	0.520722	0.000289583	0.259567	0.54127	1.01233e-05	0.121543	0.309461	0.593664	0.57118	0.34075
ENSG00000234572	LINC01800	2.08409	1.68559	1.86239	1.89191	0.255207	0.165578	0.217345	0.20774	1.08239	0.126293	-0.503112	0.000214419	0.760088	0.142782	0.000290452	0.742089	0.154232	1.017e-05	0.589751	0.0447183	0.2874	0.333465	0.46923
ENSG00000163412	EIF4E3	2.01082	3.38764	2.47589	2.62646	0.240911	0.423019	0.326409	0.336237	-1.89439	-0.340756	0.120954	0.00021497	0.298313	0.503169	0.000290849	0.272826	0.523521	1.02001e-05	0.13054	0.292239	0.53928	0.513308	0.346606
ENSG00000074964	ARHGEF10L	1.97601	3.13658	1.21337	2.30938	0.23421	0.400905	0.0593623	0.288937	-1.087	1.14776	2.48835	0.000218952	0.017089	2.25289e-06	0.000295951	0.0142355	2.43052e-06	1.04053e-05	0.00255026	4.53338e-08	0.298261	0.53092	0.523732
ENSG00000183971	NPW	1.47743	1.26032	1.22433	1.35146	0.117608	0.0634947	0.0619869	0.0757246	1.06444	0.987605	0.0273239	0.000219009	0.0270567	0.925029	0.000295951	0.0229552	0.930299	1.04121e-05	0.00467642	0.851691	0.287402	0.479071	0.275959
ENSG00000152207	CYSLTR2	0.770883	0.960543	1.68091	0.991646	0.0116156	0.0247389	0.170995	0.0197688	-1.68338	-3.3561	-0.785907	0.000219509	1.91081e-05	0.0780918	0.000296389	1.30321e-05	0.0861039	1.0444e-05	5.53102e-07	0.0192726	0.4868	0.741509	1.00682
ENSG00000158869	FCER1G	4.76142	16.0944	15.0089	10.8606	0.514994	0.817613	0.798459	0.729938	-1.78257	-1.2882	0.00950993	0.000221482	0.0508027	0.990489	0.000299281	0.0438192	0.990211	1.05627e-05	0.0107817	0.980554	0.470482	0.838235	0.309868
ENSG00000105205	CLC	0.257013	0.738184	13.6947	2.60568	0.000502597	0.00843246	0.780812	0.334171	-2.43668	-6.28972	-2.32102	0.000222084	4.46898e-07	0.0121396	0.000299737	2.82118e-07	0.0134635	1.05955e-05	6.91628e-09	0.00162928	0.912154	1.16163	1.864
ENSG00000227825	SLC9A7P1	0.979008	1.17032	1.30238	1.10613	0.0278104	0.0497571	0.0767856	0.0325013	-1.77184	-2.13813	-0.103978	0.000222587	0.00669472	0.649642	0.000300059	0.00546826	0.666691	1.06236e-05	0.00075121	0.446663	0.468315	0.757872	0.323527
ENSG00000291237	SOD2	24.0618	37.4777	44	32.5367	0.877199	0.935779	0.944659	0.919138	-0.676736	-0.809393	-0.107602	0.000224119	0.00989784	0.710863	0.000302119	0.00814588	0.726221	1.07134e-05	0.00125416	0.521823	0.175329	0.287766	0.225427
ENSG00000111843	TMEM14C	7.06109	4.77128	5.54897	5.91851	0.617524	0.52203	0.567488	0.572904	0.564261	0.231282	-0.23266	0.000224358	0.432012	0.365832	0.000302154	0.403423	0.386073	1.07319e-05	0.229681	0.177023	0.149698	0.224237	0.218345
ENSG00000119121	TRPM6	0.592719	0.624146	2.1578	0.856597	0.00524934	0.00502597	0.276987	0.00949349	-2.24242	-7.14845	-4.13131	0.000224501	1.55619e-11	3.3725e-05	0.000302154	9.26459e-12	3.7222e-05	1.07484e-05	6.83643e-14	1.0892e-06	0.758997	0.992862	1.21896
ENSG00000134489	HRH4	0.413007	0.469758	3.03355	0.85646	0.00167532	0.00206623	0.394371	0.00943765	-2.10902	-6.21229	-3.40066	0.000225846	1.02645e-08	0.00206373	0.000303841	5.90879e-09	0.00232499	1.08254e-05	9.30517e-11	0.000167146	0.66736	0.926329	1.12126
ENSG00000116016	EPAS1	0.407614	0.469937	3.83956	0.983661	0.00161948	0.00212208	0.462054	0.0188195	-1.56838	-5.8691	-3.95836	0.000228388	9.35318e-16	1.19781e-07	0.000307329	5.66387e-16	1.28509e-07	1.09685e-05	1.89776e-18	1.54294e-09	0.461432	0.666027	0.739243
ENSG00000181826	RELL1	2.139	3.68215	3.52332	2.96772	0.264868	0.448093	0.438544	0.377059	-1.45696	-0.968098	0.0261235	0.000228621	0.0658492	0.942219	0.000307329	0.0573688	0.946357	1.0984e-05	0.0152945	0.882609	0.393765	0.676105	0.303077
ENSG00000171476	HOPX	3.54467	7.33789	7.3474	5.64602	0.431619	0.636176	0.639638	0.561568	-2.0239	-1.42708	-0.00440855	0.000229512	0.0285346	0.912517	0.000308165	0.0242341	0.91954	1.10311e-05	0.0050195	0.829214	0.54868	1.10828	0.318106
ENSG00000247157	LINC01252	2.12906	1.46289	1.73529	1.80407	0.26297	0.106383	0.185235	0.187357	1.26327	0.137944	-0.418161	0.000229976	0.726436	0.163426	0.000308425	0.70697	0.175842	1.10576e-05	0.542668	0.0540676	0.352843	0.372383	0.501546
ENSG00000254418	SPON1-AS1	1.51341	2.6164	1.63607	1.96644	0.126431	0.339867	0.160552	0.225275	-1.08191	-0.291856	0.237632	0.000231136	0.442522	0.371572	0.000309742	0.414409	0.392117	1.11263e-05	0.238597	0.181508	0.299087	0.378995	0.348979
ENSG00000054611	TBC1D22A	16.1227	12.409	14.6644	14.4294	0.807673	0.765734	0.793712	0.789133	0.298951	0.0440365	-0.245354	0.000231318	0.839537	0.110457	0.000309742	0.825722	0.120636	1.11394e-05	0.707063	0.0311915	0.0736407	0.119914	0.121446
ENSG00000182463	TSHZ2	1.62727	3.76814	2.09822	2.54401	0.154409	0.455297	0.266376	0.325515	-2.65751	-0.268083	0.0843987	0.000234747	0.272856	0.541304	0.000314573	0.248522	0.560939	1.13307e-05	0.114275	0.329133	0.957197	0.508841	0.344387
ENSG00000100330	MTMR3	13.314	15.6714	16.6494	14.7762	0.769141	0.81309	0.819679	0.794717	-0.311985	-0.405696	-0.0833374	0.000235585	0.0078463	0.664172	0.000315329	0.00645051	0.681559	1.13756e-05	0.000927213	0.464257	0.0759905	0.127703	0.123407
ENSG00000157600	TMEM164	2.73526	3.56354	8.4896	3.98546	0.352711	0.438264	0.67683	0.46479	-0.479313	-1.97697	-1.43545	0.000243574	7.35858e-20	1.76335e-10	0.000326773	4.68273e-20	1.83363e-10	1.18067e-05	8.6296e-23	9.42055e-13	0.125547	0.206183	0.206471
ENSG00000143079	CTTNBP2NL	1.35495	0.822844	1.39526	1.15239	0.0886804	0.0126208	0.0991232	0.0399844	1.8079	-0.100722	-1.90574	0.000245175	0.717335	0.0125182	0.000328792	0.697074	0.0138432	1.1898e-05	0.530153	0.00169687	0.629103	0.417126	1.07484
ENSG00000168502	MTCL1	1.668	2.43415	2.85917	2.16043	0.165187	0.313118	0.375663	0.264087	-1.67287	-2.28212	-0.158431	0.00024611	0.00237178	0.465093	0.000329663	0.00187426	0.485173	1.19479e-05	0.000197924	0.258125	0.498398	0.811147	0.345945
ENSG00000012232	EXTL3	3.19891	4.01529	2.59634	3.42279	0.401631	0.474786	0.343106	0.422405	-0.472573	0.200773	0.677628	0.000248949	0.448729	0.00292204	0.00033372	0.420188	0.0032873	1.21136e-05	0.244101	0.000258475	0.12671	0.194035	0.212649
ENSG00000168899	VAMP5	9.66391	5.94903	4.89861	7.43864	0.697102	0.581784	0.53225	0.632993	0.629877	0.905021	0.195836	0.00024951	0.00269102	0.469829	0.000334341	0.00213403	0.489467	1.21548e-05	0.000232279	0.262241	0.170201	0.284529	0.23914
ENSG00000233008	LINC01725	0.674372	1.04531	0.647275	0.815745	0.00781817	0.0343441	0.00463506	0.00725973	-2.41367	-0.27739	0.0638246	0.0002501	0.263902	0.549865	0.000335256	0.24024	0.568388	1.22068e-05	0.108764	0.337308	0.977147	0.536571	0.334781
ENSG00000158470	B4GALT5	2.37236	3.98102	4.84429	3.40161	0.302954	0.472218	0.529402	0.420729	-1.06783	-1.2265	-0.10261	0.000251039	0.0100448	0.706089	0.000336125	0.00826895	0.721455	1.2276e-05	0.00127726	0.515519	0.281443	0.485606	0.288087
ENSG00000168890	TMEM150A	4.08777	3.04878	2.92339	3.49246	0.472497	0.39169	0.382755	0.428212	0.489527	0.572554	0.0742945	0.000251039	0.0171557	0.791818	0.000336125	0.0142922	0.804337	1.22725e-05	0.00256149	0.635447	0.125806	0.209771	0.184731
ENSG00000057608	GDI2	79.705	59.4389	47.5138	66.5697	0.975094	0.966158	0.95002	0.969788	0.321944	0.625594	0.273404	0.000252556	4.24935e-05	0.0969782	0.000338026	2.96595e-05	0.10644	1.23643e-05	1.44596e-06	0.0259934	0.0815245	0.136604	0.134475
ENSG00000166313	APBB1	1.95077	3.19357	2.59987	2.54333	0.229184	0.40688	0.343832	0.325459	-0.842323	-0.371374	0.188219	0.0002528	0.314533	0.493891	0.000338094	0.288573	0.514081	1.23856e-05	0.141362	0.283954	0.222892	0.321475	0.28325
ENSG00000090382	LYZ	10.1072	44.5299	8.15689	23.3169	0.708047	0.949126	0.666611	0.875914	-2.37964	0.0171445	0.184495	0.00025455	0.954911	0.0432571	0.000340433	0.951076	0.0480079	1.24903e-05	0.908477	0.00870239	0.767396	0.417253	0.409014
ENSG00000276814	.	2.25674	2.88165	2.17204	2.48863	0.284637	0.372201	0.279332	0.317139	-0.533231	-0.041166	0.412862	0.000255025	0.904011	0.0946458	0.000340496	0.895291	0.103938	1.25232e-05	0.814924	0.0251444	0.136581	0.210338	0.237505
ENSG00000157388	CACNA1D	1.18409	1.60002	3.11909	1.65847	0.0561233	0.143687	0.40392	0.151561	-1.47464	-4.16684	-2.27934	0.000255082	5.05113e-09	0.000879463	0.000340496	2.96361e-09	0.000993547	1.25307e-05	4.07022e-11	5.73147e-05	0.453844	0.685807	0.732429
ENSG00000164236	ANKRD33B	1.11567	1.29397	7.89419	2.27512	0.0462947	0.0693025	0.658737	0.282906	-1.62274	-5.62654	-3.62842	0.000256319	1.3568e-13	2.18634e-06	0.000341889	8.20393e-14	2.35924e-06	1.2601e-05	3.94001e-16	4.38726e-08	0.491706	0.73975	0.780455
ENSG00000119979	DENND10	14.031	19.9172	15.1064	16.5163	0.780086	0.855252	0.80019	0.816273	-0.601122	-0.175345	0.300411	0.00025674	0.575056	0.260918	0.000342191	0.546285	0.27745	1.26313e-05	0.363214	0.106988	0.15656	0.230446	0.245858
ENSG00000104728	ARHGEF10	1.64182	0.892596	0.59136	1.17866	0.157704	0.0180935	0.00346233	0.043335	1.58319	2.08563	0.10608	0.000257991	0.00447663	0.552772	0.000343516	0.00360256	0.570955	1.27158e-05	0.000443405	0.340558	0.550526	0.863069	0.332269
ENSG00000240972	MIF	41.5375	31.0762	37.3221	36.7503	0.940191	0.917239	0.931033	0.931647	0.319311	0.0669025	-0.237743	0.000257991	0.758227	0.15022	0.000343516	0.739927	0.161923	1.27185e-05	0.587248	0.0480373	0.0796248	0.129891	0.133439
ENSG00000115738	ID2	3.53408	10.4551	7.75475	6.93139	0.430335	0.728709	0.653432	0.615234	-1.86065	-0.647398	0.0596184	0.000258925	0.13829	0.770917	0.000344409	0.122879	0.784836	1.27725e-05	0.0426421	0.604405	0.512905	0.78425	0.322306
ENSG00000183023	SLC8A1	1.20872	1.54784	1.36398	1.3669	0.0607025	0.129112	0.0918077	0.0790752	-2.08052	-0.38114	0.1002	0.000259279	0.268925	0.553287	0.000344409	0.24493	0.571566	1.27948e-05	0.111981	0.34105	0.619455	0.567629	0.340942
ENSG00000090975	PITPNM2	30.6048	43.4096	13.3805	32.8671	0.909644	0.947786	0.777182	0.920534	-0.537667	1.14424	1.75606	0.000259767	8.16401e-06	6.55479e-12	0.000344409	5.40994e-06	6.67788e-12	1.28285e-05	2.00905e-07	2.64773e-14	0.143781	0.242482	0.241662
ENSG00000162437	RAVER2	1.08113	1.60312	1.37351	1.33319	0.0413805	0.144413	0.0936505	0.070922	-1.09397	-0.547145	0.108261	0.000259767	0.18425	0.687793	0.000344409	0.165443	0.704218	1.28285e-05	0.0640541	0.492368	0.321764	0.455427	0.296558
ENSG00000139629	GALNT6	1.62624	2.1312	5.92911	2.51615	0.154018	0.263584	0.582677	0.32088	-1.17011	-3.49633	-2.08858	0.000260635	1.54526e-10	0.000140827	0.000344916	9.04623e-11	0.000157258	1.2884e-05	8.08281e-13	6.10346e-06	0.316163	0.523936	0.535053
ENSG00000239998	LILRA2	1.80237	3.48138	2.07638	2.50602	0.198749	0.430502	0.261518	0.319596	-1.36904	-0.230516	0.244473	0.000260635	0.538963	0.289244	0.000344916	0.509529	0.30711	1.2886e-05	0.326682	0.124665	0.409644	0.401192	0.401806
ENSG00000152495	CAMK4	6.07787	11.9395	6.10782	8.38547	0.578824	0.757413	0.591221	0.663707	-2.35962	-0.149769	0.142606	0.000264004	0.498338	0.317078	0.000349595	0.469246	0.335348	1.30922e-05	0.287884	0.143113	0.6931	0.434475	0.370704
ENSG00000165113	GKAP1	6.05838	8.44811	7.46748	7.22366	0.577651	0.673982	0.6431	0.626236	-0.578375	-0.372864	0.117471	0.000264172	0.188058	0.679831	0.000349595	0.169316	0.696755	1.311e-05	0.0660275	0.48258	0.148974	0.233757	0.210933
ENSG00000115977	AAK1	3.65124	5.8692	4.35534	4.63574	0.440554	0.578321	0.498632	0.508293	-0.987904	-0.333762	0.224034	0.000264261	0.378606	0.429177	0.000349595	0.351191	0.450351	1.31193e-05	0.186705	0.227351	0.257297	0.349671	0.325437
ENSG00000167716	WDR81	15.8156	10.2873	9.59192	12.6435	0.804266	0.724633	0.705422	0.761546	0.571422	0.662637	0.0810045	0.000268406	0.016437	0.788606	0.000355215	0.0136662	0.801886	1.33501e-05	0.00241697	0.630224	0.15387	0.253131	0.207541
ENSG00000105520	PLPPR2	2.18882	3.05726	2.35775	2.55714	0.27453	0.392751	0.30865	0.327302	-0.773989	-0.333516	0.207542	0.00026882	0.333733	0.488096	0.000355369	0.307312	0.508533	1.33757e-05	0.154485	0.27876	0.201226	0.296126	0.271416
ENSG00000249057	MAST4-IT1	0.958444	1.22554	1.11634	1.08875	0.0259117	0.0575752	0.043335	0.0306026	-3.3324	-0.555086	0.00220659	0.000272732	0.0331864	0.997822	0.00036061	0.0282367	0.997614	1.35931e-05	0.00612134	0.995303	1.18601	1.08747	0.329181
ENSG00000005483	KMT2E	90.8667	104.322	127.105	101.977	0.979338	0.983414	0.985816	0.98213	-0.27184	-0.55581	-0.263129	0.000275197	1.36695e-05	0.0569129	0.000363672	9.19666e-06	0.0629274	1.37288e-05	3.76083e-07	0.0125806	0.065595	0.112396	0.113095
ENSG00000177189	RPS6KA3	22.2715	26.8647	31.6638	25.5855	0.866253	0.89909	0.914726	0.888312	-0.332238	-0.584515	-0.224672	0.000277583	0.000226107	0.191411	0.000366625	0.000166083	0.204944	1.38737e-05	1.08422e-05	0.0676714	0.081431	0.139642	0.137653
ENSG00000101290	CDS2	16.9826	19.4297	19.101	18.2844	0.81806	0.850561	0.843525	0.834478	-0.264333	-0.265633	0.00112699	0.00027798	0.0521365	0.998532	0.000366625	0.0450268	0.998215	1.39039e-05	0.0111602	0.997156	0.0643512	0.108404	0.105988
ENSG00000164674	SYTL3	2.23492	3.46766	7.51531	3.56785	0.28151	0.429664	0.645111	0.433853	-0.961392	-2.27943	-1.06414	0.000278023	4.58562e-07	0.0110989	0.000366625	2.89454e-07	0.0122719	1.39113e-05	7.14462e-09	0.00144601	0.252861	0.42726	0.462624
ENSG00000278991	.	6.89109	4.69726	6.60245	5.98284	0.610934	0.51801	0.612163	0.576311	0.581846	-0.0400383	-0.564051	0.000278139	0.912517	0.0351498	0.000366625	0.904586	0.0390451	1.39222e-05	0.829216	0.00663071	0.151209	0.218919	0.255306
ENSG00000101096	NFATC2	12.3458	15.185	10.1806	13.1132	0.753057	0.807952	0.718546	0.769978	-0.363622	0.17613	0.536134	0.000278866	0.407405	0.00231443	0.000367317	0.3803	0.00261996	1.3969e-05	0.209275	0.000192104	0.0912788	0.149059	0.161155
ENSG00000167202	TBC1D2B	3.41865	5.29365	3.09835	4.10378	0.420506	0.550343	0.40191	0.472273	-0.778097	0.032921	0.675507	0.000279806	0.943883	0.0419402	0.000367398	0.939616	0.0464762	1.40213e-05	0.886039	0.00834495	0.20617	0.270476	0.380214
ENSG00000082212	ME2	10.8286	7.51689	7.95547	9.06581	0.724354	0.641258	0.6603	0.684816	0.457795	0.331573	-0.0882373	0.000279844	0.162685	0.730757	0.000367398	0.145817	0.746023	1.40336e-05	0.0537196	0.548748	0.116966	0.189732	0.175821
ENSG00000156110	ADK	32.4148	21.1588	31.1901	27.796	0.917183	0.865192	0.912548	0.899257	0.496709	-0.0249783	-0.47678	0.000279844	0.941654	0.0413828	0.000367398	0.936748	0.0458548	1.40331e-05	0.881618	0.00819942	0.131015	0.194869	0.219299
ENSG00000184441	.	4.29336	3.16146	3.78359	3.76675	0.48629	0.403585	0.458257	0.44921	0.548217	0.112063	-0.343575	0.000282729	0.739823	0.165114	0.00037075	0.721213	0.177728	1.41941e-05	0.560809	0.0548259	0.147306	0.213828	0.233502
ENSG00000245573	BDNF-AS	3.39454	2.6854	2.2368	2.92988	0.418216	0.348244	0.290501	0.372648	0.491105	1.15225	0.558214	0.000282999	3.17838e-06	0.0203682	0.00037075	2.06477e-06	0.02261	1.42129e-05	6.76843e-08	0.00321593	0.129994	0.230089	0.235772
ENSG00000110422	HIPK3	27.1551	31.9702	31.7316	29.7823	0.893952	0.920255	0.915173	0.908695	-0.292455	-0.294286	-0.000206076	0.000283111	0.0507812	0.995541	0.00037075	0.0438029	0.995373	1.42238e-05	0.0107752	0.990426	0.071182	0.119829	0.11804
ENSG00000205213	LGR4	0.955457	1.30205	1.08229	1.112	0.0258	0.0706986	0.0370246	0.0337298	-1.21313	-0.504586	0.12646	0.000284414	0.230326	0.618114	0.000371917	0.208582	0.634877	1.42999e-05	0.0891661	0.409459	0.335456	0.473476	0.311678
ENSG00000203497	PDCD4-AS1	2.94906	4.38664	4.45232	3.75542	0.376557	0.499134	0.504998	0.448484	-0.723792	-0.731861	-0.0410274	0.000284512	0.0295831	0.898624	0.000371917	0.0251202	0.906425	1.43101e-05	0.00526616	0.804682	0.192576	0.315453	0.232269
ENSG00000267040	ATP8B1-AS1	11.4832	8.56033	8.2641	9.81759	0.73798	0.6775	0.669571	0.70559	0.387251	0.399667	0.0141023	0.000285197	0.0436739	0.961191	0.00037296	0.0374634	0.963549	1.43711e-05	0.00880779	0.921256	0.0994365	0.163738	0.151938
ENSG00000099985	OSM	0.644339	1.04024	9.9151	2.28981	0.00681298	0.0333948	0.71285	0.285307	-1.49687	-4.57256	-2.61803	0.000288799	7.26243e-10	0.000367449	0.000377264	4.19859e-10	0.000410007	1.4558e-05	4.49471e-12	1.95759e-05	0.470648	0.66535	0.77937
ENSG00000255856	.	1.44239	1.09004	0.986889	1.23076	0.108393	0.039035	0.0258	0.0510415	2.57605	0.405312	-0.0166113	0.000289534	0.0811391	0.922176	0.000377816	0.0708083	0.927482	1.46004e-05	0.020301	0.846165	0.749247	0.726014	0.323205
ENSG00000158578	ALAS2	2.62621	3.40339	2.61214	2.92927	0.338806	0.424583	0.345787	0.372536	-0.118636	-0.294071	0.0388263	0.000291268	0.125779	0.808263	0.000380091	0.111701	0.821059	1.47095e-05	0.0373022	0.65941	0.241788	0.553153	0.334085
ENSG00000142405	NLRP12	0.97564	1.2649	1.37557	1.15355	0.0274753	0.0642207	0.0941531	0.0402077	-2.19972	-1.41778	0.0117359	0.000292503	0.0537658	0.986559	0.000381575	0.0464745	0.987193	1.47882e-05	0.0116317	0.973576	0.68155	1.22272	0.321699
ENSG00000174944	P2RY14	0.997395	2.70657	5.23193	2.34941	0.0294857	0.35098	0.551237	0.295304	-1.86098	-3.55554	-0.42356	0.000293119	9.58791e-05	0.131903	0.000382391	6.93385e-05	0.143053	1.48412e-05	3.79083e-06	0.0398236	0.529047	0.799734	0.671097
ENSG00000179598	PLD6	2.45042	1.57636	1.08964	1.88834	0.314737	0.136762	0.0384766	0.20707	0.902311	2.01944	0.810284	0.000296023	4.40035e-06	0.0304178	0.000386581	2.87166e-06	0.0335463	1.50254e-05	9.87848e-08	0.0054585	0.263242	0.441085	0.495352
ENSG00000159335	PTMS	13.4717	5.80452	7.61561	9.51842	0.772156	0.575138	0.648741	0.697828	1.47737	0.417707	-0.108118	0.000296649	0.250965	0.603949	0.00038702	0.22811	0.621085	1.50641e-05	0.101043	0.394997	0.428892	0.565468	0.317782
ENSG00000106034	CPED1	1.60573	2.00144	2.87836	1.96572	0.148824	0.237282	0.377729	0.225163	-1.48938	-3.23605	-1.14563	0.000300122	3.9939e-06	0.0324022	0.000391434	2.60786e-06	0.0356869	1.5274e-05	8.85452e-08	0.00593287	0.428278	0.653113	0.803694
ENSG00000227589	TP73-AS3	1.226	1.66355	1.31303	1.41188	0.0636064	0.160161	0.0791869	0.0903557	-2.74526	-0.262296	0.0549999	0.000300123	0.112115	0.860823	0.000391434	0.0989765	0.870963	1.52796e-05	0.0318204	0.741877	0.805105	0.52889	0.333305
ENSG00000175538	KCNE3	1.10918	1.58031	1.43099	1.34598	0.0454571	0.138158	0.109622	0.0739376	-2.06254	-0.577403	0.0678605	0.0003005	0.180103	0.691797	0.00039186	0.16175	0.708007	1.53182e-05	0.0620192	0.497595	0.595981	0.758111	0.329124
ENSG00000110047	EHD1	21.7037	34.5412	30.1774	28.1089	0.861507	0.927849	0.908192	0.900988	-0.698302	-0.360865	0.160192	0.000301231	0.26325	0.576214	0.000392493	0.239542	0.595697	1.53648e-05	0.108379	0.364348	0.191333	0.284276	0.251077
ENSG00000261971	MMP25-AS1	2.35277	3.61393	2.82113	2.9235	0.299436	0.442899	0.371307	0.37181	-0.902262	-0.683376	0.0334408	0.000302451	0.074306	0.942219	0.000393789	0.064817	0.946357	1.54375e-05	0.0180349	0.882621	0.240689	0.395268	0.261425
ENSG00000279423	.	5.59476	6.65367	5.59844	6.01135	0.55738	0.61032	0.569498	0.577875	-0.342465	-0.0725795	0.251242	0.000304862	0.754168	0.154464	0.000396653	0.736172	0.166162	1.5572e-05	0.580872	0.049987	0.0854456	0.138353	0.142307
ENSG00000245848	CEBPA	1.4723	1.86015	1.87373	1.68919	0.116323	0.206456	0.21902	0.159714	-0.995369	-0.772077	0.0203599	0.000308502	0.0621843	0.958464	0.000402064	0.0540954	0.960972	1.58153e-05	0.0141741	0.915947	0.277305	0.450277	0.270438
ENSG00000090554	FLT3LG	6.35023	9.36216	6.84594	7.61316	0.590328	0.700564	0.621433	0.640978	-0.62425	-0.1481	0.334713	0.000308663	0.662201	0.21204	0.000402064	0.637638	0.226124	1.58293e-05	0.461434	0.078961	0.163234	0.236292	0.264469
ENSG00000155366	RHOC	15.3234	8.7955	5.74384	11.2193	0.797789	0.684872	0.575585	0.736863	0.718708	1.32059	0.42859	0.000309978	0.000140827	0.150813	0.00040423	0.00010188	0.162477	1.59372e-05	6.10535e-06	0.0482975	0.196245	0.335	0.316656
ENSG00000214629	RPSAP6	2.96303	2.34806	2.55348	2.65561	0.377729	0.298989	0.33741	0.340035	0.95887	0.956377	0.0631225	0.000310612	0.0302559	0.831432	0.000404631	0.0256657	0.843177	1.59755e-05	0.00542089	0.694431	0.267326	0.493202	0.277227
ENSG00000260443	.	1.21235	1.22327	1.38994	1.24518	0.0613168	0.0571843	0.0975596	0.0532753	-0.00551886	-0.0780483	-0.0472578	0.00031371	0.000109483	0.146108	0.00040842	7.94626e-05	0.157571	1.61641e-05	4.47602e-06	0.046192	0.180884	0.457024	0.340348
ENSG00000168016	TRANK1	5.50548	8.23037	7.20474	6.84907	0.553024	0.666723	0.634891	0.611995	-0.69911	-0.409373	0.131861	0.000313726	0.20853	0.660506	0.00040842	0.188245	0.678355	1.61707e-05	0.0769022	0.459321	0.184764	0.284186	0.240805
ENSG00000186407	CD300E	1.00416	2.3721	1.32949	1.59385	0.0308259	0.303066	0.083096	0.13531	-2.32357	-0.159364	0.12568	0.00031459	0.602953	0.251989	0.000409086	0.576658	0.26798	1.62428e-05	0.393874	0.101643	0.769604	0.443683	0.361392
ENSG00000139679	LPAR6	2.53691	4.96747	1.86974	3.38455	0.32747	0.532641	0.218685	0.419277	-1.67073	0.151098	1.76399	0.00031459	0.666061	0.01067	0.000409086	0.641928	0.0118238	1.62352e-05	0.466202	0.00137767	0.483891	0.413451	1.06938
ENSG00000186814	ZSCAN30	9.96032	7.53222	8.31053	8.74128	0.704696	0.641593	0.671525	0.67482	0.364098	0.159794	-0.181256	0.000317868	0.46881	0.358654	0.000413258	0.440218	0.378826	1.64316e-05	0.261422	0.171873	0.0932615	0.149993	0.14898
ENSG00000084676	NCOA1	20.7033	24.413	25.8251	22.9838	0.853633	0.887251	0.888312	0.873792	-0.297716	-0.398019	-0.0892221	0.000319388	0.00745251	0.630445	0.0004151	0.00610614	0.647481	1.6528e-05	0.000865096	0.423735	0.0743177	0.124606	0.120444
ENSG00000107537	PHYH	3.14005	4.35919	4.64998	3.86167	0.395711	0.496789	0.517284	0.456805	-0.719989	-0.810717	-0.0836756	0.000320333	0.0162656	0.777866	0.000415895	0.0135178	0.79187	1.65828e-05	0.00238469	0.61388	0.196731	0.324215	0.238463
ENSG00000114650	SCAP	12.0955	9.53785	9.11803	10.6122	0.748702	0.705032	0.693695	0.724354	0.280708	0.344342	0.0564238	0.000325846	0.0162979	0.769889	0.000423656	0.013542	0.783788	1.69167e-05	0.00239048	0.602887	0.0692513	0.117282	0.11538
ENSG00000291149	.	5.20929	7.82297	7.51412	6.60651	0.537611	0.652482	0.645055	0.603004	-0.712194	-0.580817	0.0331097	0.000326517	0.0801801	0.923611	0.000423656	0.0699786	0.928783	1.69577e-05	0.0199849	0.849167	0.197731	0.30887	0.236404
ENSG00000183696	UPP1	1.2196	2.22731	2.87106	1.8809	0.0626012	0.278997	0.377003	0.205562	-1.37691	-1.33745	-0.0369864	0.000326655	0.0290617	0.887689	0.000423656	0.0246927	0.895804	1.69709e-05	0.00513655	0.786199	0.420647	0.656098	0.302772
ENSG00000108551	RASD1	0.811563	1.68481	1.06355	1.19512	0.0139052	0.165466	0.0345675	0.0457921	-1.98468	-0.342333	0.0799742	0.000326707	0.328933	0.489207	0.000423656	0.302635	0.509565	1.69869e-05	0.15114	0.279702	0.814691	0.552099	0.336503
ENSG00000185115	NSMCE3	9.94632	6.75443	6.36064	8.1161	0.704361	0.614452	0.602446	0.65628	0.491655	0.568605	0.0674428	0.000329852	0.0200611	0.812392	0.000428487	0.0168168	0.825136	1.72046e-05	0.00315288	0.665933	0.137173	0.218479	0.186806
ENSG00000172548	NIPAL4	0.565241	0.937901	1.34209	0.836494	0.00463506	0.0221143	0.0859999	0.00815324	-1.25958	-2.02422	-0.268554	0.000330419	0.00117927	0.350812	0.000428696	0.000918026	0.370937	1.72464e-05	8.25388e-05	0.166463	0.370653	0.59003	0.389572
ENSG00000137331	IER3	0.669364	1.35029	2.29969	1.19889	0.00737142	0.0804155	0.300441	0.0465181	-1.31585	-2.01335	-0.227346	0.000330577	0.00144723	0.380054	0.000428696	0.00114061	0.400844	1.72608e-05	0.000107317	0.187802	0.368858	0.614366	0.369491
ENSG00000104524	PYCR3	2.98826	2.26082	2.7189	2.65919	0.380354	0.285252	0.360138	0.340593	0.559785	0.0831017	-0.386055	0.000334352	0.811571	0.133231	0.000433763	0.79571	0.144416	1.74891e-05	0.664314	0.0404126	0.151268	0.219388	0.240399
ENSG00000138439	FAM117B	16.3435	12.4384	13.6789	14.3811	0.810186	0.766237	0.780477	0.788518	0.314756	0.15462	-0.14869	0.000335329	0.415252	0.4091	0.000434583	0.387408	0.430068	1.75464e-05	0.215847	0.210867	0.0796638	0.129879	0.128544
ENSG00000129675	ARHGEF6	17.1137	22.9271	33.2625	21.9929	0.819456	0.878651	0.920143	0.866421	-0.464226	-1.04046	-0.496196	0.000336653	3.15092e-06	0.0263574	0.00043506	2.04863e-06	0.0291056	1.76408e-05	6.70408e-08	0.00451204	0.126198	0.208077	0.206508
ENSG00000258168	.	0.811238	2.02484	1.97398	1.47488	0.0138493	0.241582	0.240297	0.105043	-0.0589448	-7.62222	-0.0936341	0.000336653	0.000163528	0.176558	0.00043506	0.00011927	0.189534	1.76377e-05	7.36653e-06	0.060246	0.194852	1.93836	0.352073
ENSG00000136379	ABHD17C	1.46164	1.79209	1.88044	1.65877	0.113363	0.190875	0.220305	0.151617	-0.807035	-1.08473	-0.175447	0.000336653	0.00452481	0.527926	0.00043506	0.00364535	0.54851	1.76359e-05	0.000450503	0.316081	0.230344	0.385097	0.273037
ENSG00000103642	LACTB	3.36434	4.20336	6.34168	4.17246	0.415089	0.487295	0.601497	0.477467	-0.430904	-1.14008	-0.642338	0.000336955	1.90701e-08	0.00200414	0.00043506	1.09816e-08	0.00226266	1.76629e-05	1.91336e-10	0.000160977	0.112236	0.189697	0.192902
ENSG00000170379	TCAF2	2.95005	4.40253	5.08742	3.86417	0.376612	0.500084	0.542637	0.456972	-0.781707	-0.897995	-0.0940224	0.000337358	0.0143249	0.748571	0.00043529	0.011873	0.763721	1.76965e-05	0.00201697	0.572677	0.216371	0.354752	0.252059
ENSG00000010270	STARD3NL	4.42852	5.43756	6.47849	5.15439	0.49489	0.558217	0.607304	0.536606	-0.37109	-0.655452	-0.247009	0.000339138	0.000278623	0.201165	0.000437297	0.000206473	0.21495	1.78025e-05	1.39517e-05	0.0728742	0.0954145	0.159419	0.153921
ENSG00000181722	ZBTB20	16.5378	23.5726	21.9707	20.1746	0.812811	0.882281	0.865248	0.852125	-0.557617	-0.414379	0.0762988	0.000339839	0.134699	0.799601	0.000437756	0.119776	0.812543	1.78457e-05	0.0411161	0.64665	0.151023	0.237555	0.203571
ENSG00000168329	CX3CR1	2.47453	5.29657	1.51434	3.42887	0.31887	0.550623	0.13196	0.422851	-1.76446	0.19381	2.13036	0.000340857	0.558094	0.00636058	0.000438622	0.529607	0.00712342	1.79054e-05	0.34586	0.000703311	0.489384	0.439099	1.03851
ENSG00000128000	ZNF780B	5.213	6.27073	4.34756	5.48945	0.537723	0.595577	0.498353	0.553024	-0.38035	0.217115	0.599517	0.000341112	0.318094	0.0013654	0.000438905	0.292008	0.00154422	1.79415e-05	0.143761	9.98611e-05	0.0973347	0.159223	0.170695
ENSG00000173638	SLC19A1	1.56395	2.1329	1.88291	1.83873	0.138884	0.263919	0.220808	0.196124	-1.06944	-0.533047	0.102813	0.000341525	0.176356	0.717739	0.000439042	0.158389	0.732984	1.79723e-05	0.0601379	0.530612	0.302764	0.451414	0.294038
ENSG00000279805	.	1.09782	1.35646	1.44384	1.25504	0.0440051	0.0815882	0.112749	0.0550623	-0.755007	-1.08168	-0.214901	0.000341736	0.00250467	0.453151	0.000439042	0.00198254	0.473447	1.79961e-05	0.000211905	0.248132	0.196595	0.334108	0.266598
ENSG00000121858	TNFSF10	2.98681	5.11143	7.69221	4.5777	0.380187	0.540571	0.65131	0.504719	-0.906289	-1.65721	-0.459365	0.000346346	0.000139923	0.149616	0.000444853	0.000101252	0.16134	1.8278e-05	6.05576e-06	0.047752	0.246724	0.411314	0.395356
ENSG00000141098	GFOD2	4.17083	3.0246	2.61227	3.47004	0.478751	0.389233	0.345898	0.426314	0.540699	0.891881	0.269218	0.000346346	0.000817583	0.287547	0.000444853	0.000628822	0.305515	1.8284e-05	5.21862e-05	0.123532	0.144087	0.248818	0.227394
ENSG00000197249	SERPINA1	2.43601	9.77556	4.66096	5.67699	0.31228	0.712403	0.518233	0.563299	-2.34622	-0.208989	0.115947	0.000349647	0.490514	0.343498	0.000448801	0.461568	0.362748	1.84713e-05	0.280853	0.161187	0.739037	0.463957	0.355439
ENSG00000089057	SLC23A2	17.5035	12.1404	8.58182	13.9627	0.823309	0.761099	0.679622	0.782487	0.447769	0.986662	0.460673	0.000351949	5.79665e-06	0.0345045	0.000451707	3.81598e-06	0.0382685	1.86162e-05	1.35958e-07	0.00645823	0.121055	0.203613	0.206476
ENSG00000178852	EFCAB13	18.386	13.1021	11.1173	15.142	0.833138	0.7764	0.737533	0.799241	0.410955	0.619191	0.173167	0.000354353	0.00249318	0.438235	0.000454889	0.00197231	0.458701	1.87727e-05	0.000210591	0.235127	0.111066	0.182847	0.169121
ENSG00000176463	SLCO3A1	1.39339	2.43132	3.82566	2.19205	0.0975596	0.312727	0.461105	0.269615	-1.79443	-2.24668	-0.0997195	0.000357866	0.00480148	0.550271	0.000459581	0.00388468	0.568765	1.90055e-05	0.00048691	0.337695	0.510198	0.839634	0.329798
ENSG00000289117	.	2.41773	5.07141	4.65357	3.81958	0.3096	0.538449	0.51773	0.453286	-1.3603	-0.696978	0.0422836	0.000357971	0.119967	0.826474	0.000459581	0.106329	0.838109	1.90177e-05	0.0349043	0.686945	0.40879	0.657668	0.306629
ENSG00000130653	PNPLA7	7.73114	5.0101	7.05589	6.55364	0.640923	0.535377	0.630089	0.600826	0.644567	0.0147956	-0.526152	0.000360795	0.97831	0.0692067	0.000463068	0.977649	0.0762466	1.91878e-05	0.955344	0.016345	0.183313	0.243197	0.295366
ENSG00000160883	HK3	0.87806	1.25768	2.17319	1.23534	0.0183169	0.0627687	0.279555	0.0518233	-1.64223	-3.00772	-0.36857	0.000361937	0.00013201	0.147161	0.000464072	9.6352e-05	0.158587	1.92554e-05	5.61744e-06	0.0466768	0.457095	0.737488	0.549172
ENSG00000136286	MYO1G	15.1923	21.5229	33.8392	20.6761	0.795499	0.868711	0.922153	0.856927	-0.575519	-1.27143	-0.577551	0.000362545	5.11182e-06	0.0323818	0.000464388	3.35072e-06	0.0356607	1.92944e-05	1.17136e-07	0.00592593	0.156175	0.259935	0.26005
ENSG00000198301	SDAD1	12.3289	14.0455	12.6615	13.0567	0.752834	0.791031	0.765176	0.769252	-0.259317	-0.122261	0.132295	0.000368376	0.44411	0.389009	0.0004723	0.415819	0.410578	1.96495e-05	0.239841	0.194717	0.0643149	0.107281	0.108546
ENSG00000148737	TCF7L2	1.02649	1.73143	2.36309	1.51824	0.0335623	0.176188	0.309544	0.115541	-1.39043	-1.92617	-0.172925	0.000370403	0.00347307	0.486706	0.000475003	0.00278081	0.507184	1.97885e-05	0.000320988	0.27755	0.389311	0.634396	0.338862
ENSG00000171798	KNDC1	0.912788	1.02935	1.84322	1.10811	0.0215	0.032222	0.212654	0.0328363	-1.69662	-4.00162	-1.72339	0.000371382	9.84677e-07	0.0157588	0.000476284	6.20128e-07	0.0175001	1.98684e-05	1.72114e-08	0.00229074	0.491976	0.76703	0.880849
ENSG00000129450	SIGLEC9	1.15026	1.83209	1.21967	1.42928	0.0515999	0.200648	0.0607584	0.094209	-2.08644	-0.188107	0.14572	0.000373928	0.512317	0.326027	0.000479555	0.483001	0.345056	2.00534e-05	0.301233	0.149213	0.634295	0.444315	0.367378
ENSG00000074416	MGLL	1.39064	1.80357	2.80454	1.78009	0.097057	0.193667	0.369297	0.181047	-1.15909	-2.21534	-0.54679	0.000374822	6.99552e-05	0.110443	0.000479555	5.0083e-05	0.120634	2.01152e-05	2.59267e-06	0.031173	0.324201	0.528942	0.553834
ENSG00000162813	BPNT1	2.43978	2.10337	1.92885	2.22551	0.312894	0.258	0.23058	0.275032	0.515557	0.535544	0.0292194	0.000374822	0.0362488	0.922156	0.000479555	0.0309078	0.927482	2.01099e-05	0.00690753	0.846056	0.140542	0.225758	0.192452
ENSG00000161010	MRNIP	12.6966	15.9729	7.84333	13.2037	0.759089	0.816552	0.656726	0.771263	-0.416706	0.601069	1.05674	0.000374871	0.00398626	2.13224e-07	0.000479555	0.00319706	2.29984e-07	2.01354e-05	0.000382962	2.94111e-09	0.109232	0.18522	0.190552
ENSG00000176953	NFATC2IP	20.4319	16.5008	16.6682	18.2827	0.851176	0.822137	0.820015	0.834366	0.229441	0.185834	-0.0444558	0.000374871	0.149192	0.782969	0.000479555	0.133193	0.796657	2.01388e-05	0.0475589	0.621773	0.0571915	0.0960901	0.0949007
ENSG00000096070	BRPF3	13.7812	18.1397	17.1687	16.0379	0.776456	0.838499	0.824594	0.811024	-0.447306	-0.405695	0.023263	0.000378141	0.0764241	0.946478	0.000483431	0.0664503	0.949764	2.03286e-05	0.0187287	0.891208	0.119294	0.191621	0.172998
ENSG00000197879	MYO1C	5.07675	7.93809	29.2887	10.0921	0.530966	0.656447	0.905065	0.712459	-0.719556	-2.83088	-2.00042	0.000379264	7.94009e-17	1.19312e-08	0.000484391	4.96931e-17	1.28287e-08	2.0396e-05	1.35978e-19	1.09716e-10	0.189411	0.32269	0.328438
ENSG00000196110	ZNF699	6.28275	4.68491	3.48006	5.20459	0.587201	0.517228	0.434467	0.539398	0.407438	0.920906	0.452422	0.000382522	3.3305e-06	0.0254643	0.000488919	2.16032e-06	0.028184	2.0614e-05	7.14196e-08	0.00430307	0.106051	0.180772	0.182798
ENSG00000204252	HLA-DOA	35.565	23.1757	36.1686	30.7948	0.925616	0.879991	0.927794	0.913386	0.506276	-0.0572399	-0.525393	0.000385702	0.866164	0.0317606	0.000492308	0.854427	0.0350421	2.07997e-05	0.750027	0.00577675	0.140387	0.202178	0.23077
ENSG00000007264	MATK	1.66924	2.57932	1.88754	2.06185	0.165578	0.335232	0.221701	0.246607	-1.8272	-0.435759	0.0904113	0.000385721	0.225039	0.636574	0.000492308	0.203626	0.653202	2.08118e-05	0.086001	0.431054	0.488241	0.587569	0.331551
ENSG00000179820	MYADM	7.41451	22.2732	71.965	23.626	0.6302	0.873904	0.972078	0.877701	-1.726	-3.41239	-0.563249	0.000386428	2.62023e-05	0.0686884	0.000492976	1.80038e-05	0.0756965	2.08676e-05	8.03319e-07	0.016186	0.456327	0.817324	0.943692
ENSG00000234711	TUBB8P11	1.992	1.42788	1.33108	1.66416	0.237337	0.0988999	0.0834869	0.153404	2.92753	0.241552	0.00591353	0.000387467	0.130526	0.85046	0.00049382	0.115957	0.860785	2.09309e-05	0.0392447	0.724603	1.08656	0.542932	0.328994
ENSG00000229896	.	1.72897	1.37472	1.25498	1.51362	0.180097	0.0858324	0.0672921	0.114201	1.35536	2.98707	0.449328	0.000390451	0.000389495	0.100271	0.000497653	0.000295017	0.110146	2.11212e-05	2.1055e-05	0.027169	0.442593	0.857332	0.749817
ENSG00000291085	TMEM191A	1.32685	1.56083	1.41665	1.4332	0.0825376	0.132686	0.10521	0.0953259	-0.772527	-0.378972	0.164195	0.000392469	0.283121	0.558517	0.000500599	0.258485	0.577431	2.12741e-05	0.120762	0.346291	0.214957	0.314581	0.265179
ENSG00000156299	TIAM1	1.74765	2.62921	2.06566	2.14508	0.184621	0.341431	0.25934	0.261015	-1.78331	-0.396675	0.118267	0.000393836	0.301324	0.546183	0.000501922	0.275997	0.565262	2.13584e-05	0.132519	0.333737	0.530666	0.534181	0.342627
ENSG00000239839	DEFA3	1.96356	4.60632	1.53959	2.93365	0.231697	0.512537	0.138605	0.373094	-0.0947817	-0.0175635	0.0776924	0.000394738	0.818503	0.0250385	0.000502867	0.803193	0.0277253	2.14267e-05	0.674329	0.00420361	0.217386	0.433094	0.34641
ENSG00000126107	HECTD3	17.291	13.0984	12.0999	14.8096	0.821131	0.776289	0.75585	0.79522	0.326449	0.392922	0.0578713	0.000396742	0.0208537	0.800198	0.00050562	0.0174844	0.813141	2.15722e-05	0.00331975	0.647579	0.0854421	0.142061	0.134968
ENSG00000147889	CDKN2A	7.65375	4.09993	1.70613	5.30174	0.638074	0.480036	0.177137	0.543586	0.845595	2.42739	1.38415	0.000398372	8.69771e-09	0.000981092	0.000507382	5.03384e-09	0.00110886	2.16757e-05	7.67431e-11	6.54902e-05	0.243053	0.418037	0.435801
ENSG00000235568	NFAM1	1.50137	2.50449	1.64035	1.91779	0.123471	0.324901	0.161557	0.214218	-1.84707	-0.179991	0.177294	0.000400446	0.581707	0.281228	0.000509706	0.553597	0.298975	2.18035e-05	0.370209	0.119521	0.561785	0.427307	0.383563
ENSG00000170464	DNAJC18	2.34217	2.92996	3.68381	2.78871	0.297593	0.378511	0.450829	0.356397	-0.469809	-1.00311	-0.453896	0.000400717	1.0146e-05	0.0450954	0.000509724	6.77383e-06	0.0499273	2.18327e-05	2.59877e-07	0.00919016	0.123333	0.207763	0.207835
ENSG00000272625	.	0.988629	1.23321	2.1288	1.26796	0.0288714	0.0588597	0.271905	0.0575752	-1.27032	-3.51383	-1.95485	0.000401784	7.3593e-09	0.000851324	0.000510775	4.27037e-09	0.000963055	2.19062e-05	6.31958e-11	5.49103e-05	0.37238	0.57549	0.569853
ENSG00000178695	KCTD12	1.88025	4.04861	2.08692	2.76532	0.215111	0.476238	0.263807	0.352935	-1.81745	-0.141222	0.186219	0.000402548	0.675543	0.21703	0.000511256	0.651743	0.231496	2.19554e-05	0.477042	0.081522	0.608913	0.413959	0.39298
ENSG00000141682	PMAIP1	23.9631	40.9968	14.4603	29.1277	0.876752	0.942648	0.790641	0.9054	-0.744305	0.578059	1.46483	0.000403304	0.0918062	8.39069e-05	0.000511724	0.0805498	9.14864e-05	2.20041e-05	0.0241525	3.22376e-06	0.214038	0.340926	0.354537
ENSG00000291208	.	2.41806	2.03525	1.99343	2.19943	0.309655	0.243369	0.244765	0.270676	0.576014	0.608576	0.0418069	0.000404664	0.0335108	0.893307	0.000513093	0.0284991	0.901781	2.20934e-05	0.00620051	0.795725	0.165497	0.263098	0.211988
ENSG00000255274	SMIM35	1.40181	1.57633	1.39993	1.47007	0.0992908	0.136706	0.100575	0.103982	-0.613525	-0.144592	0.314191	0.00040488	0.674943	0.253991	0.000513093	0.651164	0.27002	2.21203e-05	0.476447	0.102824	0.172052	0.252562	0.270703
ENSG00000147044	CASK	7.13894	10.6079	6.68488	8.42878	0.620763	0.731837	0.615067	0.665159	-0.641214	-0.0465003	0.467205	0.000405735	0.9031	0.100967	0.000513861	0.894578	0.110857	2.21821e-05	0.812977	0.0274496	0.174268	0.244988	0.297161
ENSG00000245750	DRAIC	7.7728	3.79204	4.22744	5.63914	0.64271	0.457196	0.490088	0.561289	1.51713	4.89218	2.96018	0.000407052	9.86569e-08	0.00122298	0.000514665	6.06498e-08	0.00139241	2.22617e-05	1.23962e-09	8.66225e-05	0.440514	0.87474	0.94534
ENSG00000288751	.	1.615	1.50432	1.5697	1.56424	0.150891	0.117831	0.144245	0.127771	1.38141	0.299822	-0.203291	0.000407144	0.41801	0.398298	0.000514665	0.389865	0.418983	2.22743e-05	0.218148	0.201989	0.38385	0.433124	0.363076
ENSG00000198780	FAM169A	1.81591	2.31815	6.67354	2.79391	0.201653	0.294745	0.614788	0.357011	-1.61271	-4.57011	-2.5419	0.000411369	1.98688e-09	0.000490081	0.000519949	1.15743e-09	0.000551364	2.2532e-05	1.35735e-11	2.79885e-05	0.43501	0.743262	0.814869
ENSG00000133561	GIMAP6	2.4079	4.08996	1.66875	2.94992	0.308315	0.479421	0.168314	0.374546	-1.7949	0.145785	1.8062	0.000412833	0.708791	0.0146535	0.000521752	0.687729	0.0162028	2.26393e-05	0.519177	0.00207387	0.509009	0.422817	1.29093
ENSG00000214784	RPS3AP21	3.03344	2.2067	2.35074	2.59893	0.385157	0.275311	0.307645	0.332998	0.407891	0.303017	-0.080484	0.000414448	0.169813	0.753867	0.000523299	0.152504	0.76864	2.27356e-05	0.0570175	0.580461	0.10899	0.175471	0.163856
ENSG00000135679	MDM2	38.8866	25.7684	18.4983	30.4563	0.935444	0.893505	0.837494	0.912046	0.503618	0.969798	0.369479	0.000417221	0.000113228	0.128927	0.00052648	8.2595e-05	0.139882	2.29032e-05	4.67701e-06	0.0386126	0.143796	0.237522	0.229839
ENSG00000170458	CD14	2.74478	6.51859	2.34757	4.16351	0.354275	0.605629	0.307198	0.476908	-2.3257	-0.00958762	0.162315	0.000420035	0.952842	0.0813032	0.000529711	0.949301	0.0894524	2.30733e-05	0.903932	0.0203556	0.812368	0.417437	0.389791
ENSG00000105383	CD33	1.43276	2.59333	1.72647	1.9359	0.106271	0.336907	0.182443	0.218127	-2.11381	-0.211878	0.127377	0.000424035	0.494326	0.351826	0.000534975	0.465303	0.371945	2.33325e-05	0.284426	0.167206	0.687812	0.456086	0.358442
ENSG00000100417	PMM1	3.24555	3.91258	3.27659	3.51259	0.405763	0.467247	0.418216	0.429609	-0.422851	-0.0844199	0.295093	0.000425592	0.765837	0.169791	0.000536434	0.748352	0.182445	2.34261e-05	0.597547	0.0570046	0.109705	0.173661	0.18262
ENSG00000181031	RPH3AL	1.02301	1.40441	1.25386	1.20995	0.0332272	0.0938181	0.0670129	0.048361	-1.57784	-1.36512	-0.0297789	0.00043017	0.0336609	0.900743	0.000542977	0.0286303	0.908066	2.37422e-05	0.00623705	0.808877	0.521931	0.872678	0.307382
ENSG00000148516	ZEB1	20.0902	27.0049	31.0956	24.5754	0.848327	0.899816	0.912213	0.882895	-0.487416	-0.720282	-0.183203	0.000434241	0.0029069	0.448829	0.00054814	0.00230927	0.469343	2.40315e-05	0.000256757	0.244183	0.131882	0.220591	0.198999
ENSG00000130158	DOCK6	2.17933	3.12506	1.99934	2.52194	0.272407	0.39962	0.245993	0.322109	-1.19799	-0.267172	0.209031	0.000434458	0.446394	0.397908	0.00054814	0.417889	0.418758	2.40584e-05	0.241931	0.201673	0.383253	0.408413	0.361212
ENSG00000125384	PTGER2	1.84331	4.09634	1.75695	2.71455	0.207461	0.479868	0.191098	0.346345	-2.01144	-0.0189739	0.21288	0.000434458	0.949502	0.0842867	0.00054814	0.94571	0.0925712	2.40597e-05	0.897334	0.0214588	0.663603	0.405846	0.428362
ENSG00000161944	ASGR2	1.06994	1.62591	0.873126	1.25673	0.0392025	0.150053	0.0149104	0.0552856	-2.28825	0.128996	0.210206	0.000435179	0.565919	0.00768099	0.00054872	0.537183	0.00852631	2.41158e-05	0.353682	0.000899912	0.851107	0.446815	0.439033
ENSG00000023445	BIRC3	14.3889	21.6814	53.5462	23.5469	0.785168	0.869883	0.958005	0.877199	-0.593236	-1.98083	-1.28268	0.000439124	6.9942e-12	1.57446e-05	0.000553199	4.0522e-12	1.73826e-05	2.4359e-05	2.85127e-14	4.40795e-07	0.163857	0.269796	0.276622
ENSG00000163617	CCDC191	7.39275	13.6999	8.02125	9.97157	0.62953	0.785503	0.662087	0.709164	-0.962803	-0.131914	0.407817	0.000439664	0.739058	0.184114	0.000553199	0.720225	0.197603	2.43971e-05	0.559737	0.0639588	0.289532	0.326802	0.436081
ENSG00000164136	IL15	7.15931	4.58246	6.74052	6.07967	0.621768	0.510862	0.616854	0.580834	1.41014	0.0917402	-0.414147	0.000439949	0.819517	0.139754	0.000553199	0.804251	0.150976	2.44211e-05	0.675891	0.0433613	0.517626	0.392197	0.575312
ENSG00000176390	CRLF3	21.1831	24.8725	22.9923	22.9233	0.857877	0.888926	0.871614	0.873178	-0.302681	-0.203572	0.0919584	0.000440215	0.24057	0.637744	0.000553199	0.218394	0.6544	2.44441e-05	0.094914	0.432466	0.0768051	0.127064	0.125256
ENSG00000258461	.	9.7476	6.8787	6.17033	8.04561	0.699112	0.619813	0.594181	0.65399	0.465072	0.627424	0.133423	0.000440483	0.0077051	0.606761	0.000553199	0.00632781	0.623999	2.44672e-05	0.000904311	0.397809	0.126895	0.210623	0.184406
ENSG00000155893	PXYLP1	1.9096	2.54851	1.72332	2.13066	0.220696	0.331658	0.181493	0.258558	-0.805291	0.0960127	0.79419	0.000444945	0.816588	0.0267448	0.000559034	0.800879	0.0294614	2.47565e-05	0.671894	0.00459979	0.22642	0.287089	0.425688
ENSG00000081237	PTPRC	203.034	248.754	222.199	224.076	0.991791	0.993578	0.991903	0.992573	-0.349737	-0.217804	0.115738	0.000445887	0.275854	0.589568	0.000559933	0.251519	0.607255	2.48275e-05	0.116229	0.379056	0.0896683	0.146423	0.142861
ENSG00000233930	KRTAP5-AS1	1.82272	2.05389	2.66393	2.04873	0.203384	0.247445	0.353716	0.243871	-1.76931	-2.74351	-0.181582	0.000446493	0.000520313	0.288942	0.000560284	0.000395265	0.306892	2.48758e-05	3.00637e-05	0.124423	0.515841	0.800665	0.370095
ENSG00000160014	CALM3	20.6219	28.8665	30.3476	25.4239	0.853074	0.908081	0.908974	0.887418	-0.532951	-0.587372	-0.0556359	0.000446959	0.0269055	0.847017	0.000560284	0.0228535	0.858163	2.49199e-05	0.00463911	0.718898	0.145875	0.237526	0.198302
ENSG00000149639	SOGA1	4.32289	5.88567	6.36708	5.26537	0.48791	0.579103	0.602949	0.541632	-0.572772	-0.842196	-0.201315	0.000446993	0.0028759	0.443849	0.000560284	0.00228765	0.464289	2.4937e-05	0.000252948	0.239651	0.160616	0.265318	0.223437
ENSG00000135604	STX11	5.23826	7.18434	7.12997	6.30681	0.539398	0.630703	0.632658	0.590775	-0.536837	-0.548296	-0.0282324	0.000447959	0.0399687	0.92259	0.000560977	0.0341953	0.927858	2.49992e-05	0.00783511	0.846957	0.143082	0.236609	0.199015
ENSG00000030419	IKZF2	2.74346	4.87002	8.14034	4.44625	0.35394	0.527447	0.665997	0.49651	-1.21609	-2.21385	-0.495268	0.000453571	0.000179102	0.15386	0.000569	0.000131214	0.165537	2.53885e-05	8.22149e-06	0.0496972	0.32167	0.549266	0.529384
ENSG00000172915	NBEA	2.34394	3.89811	6.5548	3.63125	0.297928	0.465963	0.610599	0.438655	-1.52787	-2.77787	-0.344476	0.000459395	0.000250509	0.176006	0.00057788	0.000184593	0.18891	2.58169e-05	1.22361e-05	0.0599422	0.514534	0.798644	0.505941
ENSG00000233483	EFCAB15P	1.54136	1.92254	1.75377	1.72524	0.1333	0.220361	0.18987	0.168258	-0.847198	-0.477812	0.118732	0.000460563	0.194229	0.685509	0.000579393	0.175018	0.701978	2.59169e-05	0.0691395	0.489507	0.24993	0.359564	0.267889
ENSG00000158717	RNF166	23.5378	30.7715	26.0079	26.7766	0.874407	0.916457	0.889038	0.894399	-0.434485	-0.210492	0.179711	0.000465339	0.396323	0.451439	0.000585446	0.36913	0.472084	2.62203e-05	0.200489	0.246548	0.118859	0.183101	0.179179
ENSG00000138119	MYOF	1.01019	1.45513	1.24013	1.22194	0.0314961	0.104708	0.0647791	0.0500363	-2.03586	-0.421677	0.0818822	0.000470193	0.276659	0.591673	0.000591791	0.252247	0.609191	2.65376e-05	0.116749	0.381463	0.643128	0.606668	0.334843
ENSG00000073921	PICALM	38.162	44.4625	48.0594	42.2278	0.933546	0.948959	0.95069	0.942648	-0.286703	-0.426642	-0.125699	0.000476414	0.00340457	0.465748	0.000599863	0.00272689	0.48581	2.6933e-05	0.000312945	0.258654	0.0721309	0.123372	0.12043
ENSG00000291283	.	4.4347	6.38764	5.2245	5.32886	0.495281	0.600156	0.55079	0.545262	-0.761144	-0.305068	0.207508	0.000477443	0.380358	0.475791	0.000601756	0.352728	0.49519	2.70516e-05	0.188074	0.267729	0.210797	0.303433	0.279522
ENSG00000187554	TLR5	1.16766	1.64781	1.09367	1.3444	0.0538337	0.156252	0.0393142	0.0736025	-2.06163	-0.0100466	0.210648	0.000478495	0.955255	0.0829545	0.000603362	0.951556	0.0911639	2.71575e-05	0.909415	0.0209799	0.678119	0.407005	0.426937
ENSG00000197451	HNRNPAB	13.7408	9.99277	12.964	12.1435	0.775898	0.717038	0.770872	0.754342	0.377523	0.0328906	-0.319167	0.000480253	0.910354	0.102629	0.000605424	0.90204	0.112848	2.72841e-05	0.825523	0.0280988	0.100623	0.157411	0.164456
ENSG00000259768	ZFHX3-AS1	1.96665	2.42091	2.43133	2.21979	0.232423	0.310326	0.319819	0.273859	-0.751154	-0.914469	-0.121829	0.000486671	0.0121377	0.680704	0.000614964	0.0100047	0.697552	2.77484e-05	0.00162834	0.483658	0.214888	0.356227	0.251826
ENSG00000167711	SERPINF2	4.89068	2.88485	1.9708	3.63341	0.520914	0.372703	0.239348	0.438823	1.10393	2.76389	1.14534	0.000488377	3.60745e-06	0.0206597	0.000617163	2.34094e-06	0.0229534	2.78821e-05	7.85672e-08	0.00327888	0.378908	0.589804	0.750884
ENSG00000162430	SELENON	4.95983	8.06927	5.98079	6.34548	0.524153	0.660524	0.584967	0.592785	-0.768587	-0.315013	0.202097	0.000498184	0.369284	0.487242	0.000630213	0.34207	0.507697	2.85068e-05	0.179813	0.278019	0.219313	0.307532	0.280909
ENSG00000143669	LYST	24.7072	38.0158	40.9779	32.5505	0.881387	0.937175	0.938627	0.919194	-0.683115	-0.743489	-0.0633009	0.000498851	0.0263925	0.834883	0.000630688	0.0223842	0.847112	2.85636e-05	0.00452133	0.699612	0.20417	0.319476	0.234999
ENSG00000243469	RPL7P51	1.36606	0.996069	1.20675	1.1951	0.0913609	0.0285922	0.0577428	0.0457363	2.24831	0.117613	-0.23056	0.000499797	0.618057	0.254738	0.000631311	0.592111	0.270845	2.86271e-05	0.409323	0.103193	0.697363	0.435156	0.425521
ENSG00000291214	.	9.3708	12.3047	12.3811	11.0072	0.689507	0.763612	0.760485	0.732786	-0.447458	-0.464583	-0.0227581	0.000504788	0.0446099	0.935979	0.000638281	0.0382973	0.940843	2.89787e-05	0.00905302	0.871029	0.12187	0.198199	0.175705
ENSG00000289298	.	1.75239	1.22794	1.36574	1.48422	0.185682	0.0581895	0.092031	0.107221	0.941341	0.156595	-0.39357	0.000507752	0.684353	0.21297	0.000641447	0.661334	0.227075	2.91583e-05	0.488236	0.079458	0.285086	0.323223	0.398088
ENSG00000097033	SH3GLB1	20.9219	23.4397	23.0342	22.2505	0.855643	0.881555	0.871894	0.867985	-0.229573	-0.22046	0.0113354	0.000511455	0.0803419	0.954738	0.00064596	0.0701153	0.958019	2.93995e-05	0.0200357	0.908157	0.0571544	0.0974052	0.0971328
ENSG00000287875	.	3.19689	2.49315	2.58971	2.82283	0.401519	0.32289	0.341877	0.360306	0.558822	0.461121	-0.0353789	0.000513212	0.11338	0.907239	0.000647804	0.100221	0.914466	2.95196e-05	0.0322933	0.820553	0.1539	0.256208	0.210318
ENSG00000211689	TRGC1	1.9141	3.64013	1.54201	2.53238	0.221422	0.445301	0.13894	0.323449	-1.99915	-0.115431	0.143219	0.000513571	0.657636	0.238455	0.000647822	0.632818	0.253739	2.95566e-05	0.455839	0.0937334	0.621272	0.423986	0.367887
ENSG00000139970	RTN1	1.24865	1.88069	1.26878	1.50019	0.0674038	0.210923	0.070196	0.110851	-2.12514	-0.22874	0.110286	0.000514613	0.41351	0.451039	0.000648823	0.385733	0.471529	2.96385e-05	0.214289	0.24615	0.733609	0.472505	0.350294
ENSG00000275004	ZNF280B	2.39973	3.30565	1.96701	2.68608	0.307198	0.41615	0.238398	0.343441	-0.673698	0.285953	0.999638	0.000515331	0.39967	0.00307416	0.000649355	0.372739	0.00345286	2.96991e-05	0.203118	0.000274964	0.196199	0.28135	0.342516
ENSG00000290008	.	5.62508	3.84754	3.05236	4.51329	0.558441	0.461663	0.39694	0.500419	0.741809	1.47372	0.463109	0.000532	0.000614652	0.149774	0.000672519	0.000468682	0.161434	3.08083e-05	3.65126e-05	0.0478252	0.21084	0.421934	0.407426
ENSG00000205269	TMEM170B	2.50485	3.45246	2.79798	2.92423	0.323393	0.428101	0.368683	0.372145	-0.609574	-0.315739	0.166627	0.00053231	0.307654	0.564009	0.000672519	0.281968	0.583696	3.08361e-05	0.13663	0.351754	0.171551	0.256294	0.23189
ENSG00000112715	VEGFA	1.00539	1.58789	2.28038	1.43914	0.0311052	0.140113	0.29737	0.0965544	-1.64279	-1.76523	-0.0522589	0.000532744	0.024248	0.816903	0.000672519	0.0204652	0.829188	3.08712e-05	0.00403644	0.672381	0.54014	0.82914	0.318066
ENSG00000205078	SYCE1L	0.940816	1.16043	0.861085	1.01428	0.0241246	0.0485844	0.0136818	0.0220026	-0.973405	0.103512	0.966839	0.000533229	0.773609	0.0213189	0.000672599	0.756163	0.0237014	3.09124e-05	0.607946	0.00341882	0.29106	0.3283	0.542303
ENSG00000269911	FAM226B	1.40264	1.73903	1.5487	1.55827	0.09957	0.177919	0.139778	0.125705	-0.869954	-0.376585	0.162934	0.000534948	0.310441	0.555309	0.000674311	0.284627	0.573718	3.10288e-05	0.138586	0.343103	0.254275	0.353416	0.291317
ENSG00000138756	BMP2K	25.7517	15.5094	34.1083	23.071	0.886916	0.8108	0.922712	0.874295	0.684691	-0.380979	-1.13529	0.000540153	0.247116	0.000900092	0.000680921	0.224483	0.00101459	3.13709e-05	0.0987341	5.89271e-05	0.198211	0.289031	0.338748
ENSG00000236609	ZNF853	2.22725	2.96875	2.45579	2.55529	0.280058	0.382811	0.323337	0.327079	-0.70811	-0.262213	0.226875	0.000546068	0.43924	0.419534	0.000687764	0.410956	0.440469	3.17246e-05	0.235854	0.219361	0.198683	0.284613	0.277156
ENSG00000118515	SGK1	1.31751	2.78766	3.01415	2.16774	0.0806947	0.360809	0.391914	0.265762	-1.18672	-0.752054	0.0396585	0.000548538	0.133767	0.835947	0.000690481	0.119008	0.848237	3.18885e-05	0.0406796	0.701454	0.401883	0.573062	0.299344
ENSG00000160791	CCR5	1.34104	1.93544	1.3976	1.58364	0.0851622	0.222706	0.0996258	0.133132	-1.91166	-0.220813	0.128432	0.00055633	0.454361	0.39967	0.000699892	0.425627	0.420177	3.23622e-05	0.24931	0.20311	0.607216	0.4578	0.354739
ENSG00000153823	PID1	1.24125	1.79089	1.32823	1.47116	0.0662869	0.190652	0.0826492	0.104149	-2.28666	-0.178038	0.127479	0.000561128	0.561413	0.306134	0.000706655	0.532693	0.324372	3.27144e-05	0.34909	0.135666	0.706523	0.448232	0.361025
ENSG00000129204	USP6	1.25838	1.15158	1.3048	1.22388	0.0693025	0.047635	0.0770648	0.0502597	0.0576531	0.0534127	-0.233269	0.000565054	0.719125	0.195615	0.000711371	0.698781	0.209386	3.29959e-05	0.532427	0.0699241	0.193606	0.438827	0.439232
ENSG00000226942	IL9RP3	2.298	1.69645	1.97651	2.01001	0.291227	0.168091	0.240911	0.234378	0.78969	0.280314	-0.235939	0.000565251	0.42977	0.423294	0.000711371	0.401085	0.444012	3.3036e-05	0.227857	0.22239	0.22855	0.313784	0.29029
ENSG00000177548	RABEP2	11.9613	8.93354	8.28685	10.1813	0.74697	0.689395	0.670576	0.715195	0.348358	0.48132	0.113997	0.000565292	0.00814701	0.597193	0.000711371	0.00671304	0.614545	3.30519e-05	0.000976197	0.38729	0.0938237	0.155372	0.146757
ENSG00000220842	RPL21P16	129.52	153.998	168.19	145.351	0.986709	0.988999	0.989222	0.987938	-0.313134	-0.434552	-0.106611	0.000566169	0.00753184	0.589166	0.000712072	0.00617479	0.607162	3.31243e-05	0.000877581	0.378531	0.0817334	0.136439	0.13058
ENSG00000289904	.	3.16334	1.30647	0.768464	2.04897	0.398224	0.071648	0.00804155	0.243983	1.55439	2.82251	0.22119	0.000567253	0.000425992	0.188236	0.000713034	0.000322711	0.201505	3.32088e-05	2.3464e-05	0.0661218	0.536926	0.899726	0.413248
ENSG00000108622	ICAM2	4.66479	7.01577	11.3112	6.65655	0.508516	0.624951	0.741777	0.604736	-0.695986	-1.53504	-0.66059	0.000573542	1.04666e-05	0.0394918	0.000721304	7.00809e-06	0.0436974	3.3641e-05	2.69647e-07	0.00770627	0.192181	0.32264	0.333654
ENSG00000198909	MAP3K3	17.8479	20.0417	21.3354	19.2702	0.827833	0.856537	0.860781	0.844027	-0.247811	-0.373877	-0.114961	0.00057391	0.00341929	0.453108	0.000721304	0.00273842	0.473443	3.36745e-05	0.000314872	0.248007	0.0632048	0.106602	0.104537
ENSG00000254087	LYN	73.0334	86.8396	128.123	87.3109	0.97219	0.978947	0.985983	0.978444	-0.315234	-0.899125	-0.545151	0.000574764	4.60704e-09	0.000626303	0.00072156	2.70178e-09	0.000704371	3.37449e-05	3.63617e-11	3.74469e-05	0.0827095	0.140701	0.142585
ENSG00000206047	DEFA1	1.91201	4.53299	1.6838	2.90501	0.221087	0.50779	0.171776	0.369744	-1.80979	-0.0434049	0.0837925	0.000574961	0.97887	0.0636919	0.00072156	0.978124	0.0703108	3.37671e-05	0.956604	0.0146221	2.04161	0.43038	0.347959
ENSG00000104814	MAP4K1	29.3805	22.7546	23.9297	25.9015	0.90473	0.87759	0.878316	0.890155	0.277611	0.216368	-0.0591894	0.00057681	0.178211	0.759664	0.000723476	0.160269	0.774259	3.38972e-05	0.061102	0.589244	0.072777	0.120181	0.116809
ENSG00000212978	C2orf74-DT	2.1949	1.67269	1.33123	1.85094	0.276037	0.162339	0.0835427	0.198637	0.58759	1.0169	0.30827	0.000582003	0.000671431	0.240897	0.000730276	0.000513161	0.256167	3.42565e-05	4.08076e-05	0.0951309	0.166776	0.28365	0.260993
ENSG00000104826	LHB	3.82526	1.99586	1.55515	2.74173	0.453007	0.23555	0.140783	0.349696	1.44508	6.77518	4.82184	0.000583573	1.37862e-07	0.000160753	0.000731606	8.5636e-08	0.000178911	3.43598e-05	1.82204e-09	7.22359e-06	0.472032	1.46457	1.49417
ENSG00000138629	UBL7	14.3999	10.5682	9.40907	12.0925	0.785279	0.730999	0.70129	0.75356	0.378183	0.542584	0.13839	0.000593006	0.00601359	0.538525	0.000743254	0.00490364	0.558373	3.49483e-05	0.000652057	0.326286	0.104053	0.172177	0.159922
ENSG00000130475	FCHO1	10.9976	14.5878	20.7864	13.9812	0.727202	0.799241	0.856927	0.782878	-0.490963	-1.0348	-0.453884	0.000604473	2.63776e-05	0.059497	0.000758878	1.81126e-05	0.0658387	3.57254e-05	8.09185e-07	0.0133722	0.131627	0.225192	0.223574
ENSG00000244018	RPL35P6	1.65581	1.21518	1.3422	1.4323	0.161445	0.0557882	0.0860557	0.0951583	2.94718	0.0888204	-0.1126	0.000607519	0.597209	0.281544	0.000762998	0.570333	0.299193	3.59619e-05	0.38738	0.119759	1.13689	0.447013	0.355741
ENSG00000126759	CFP	1.63287	2.44679	1.90188	1.99586	0.156308	0.315296	0.22427	0.231139	-1.27616	-0.308734	0.173408	0.000608471	0.39972	0.465214	0.000764211	0.372739	0.485196	3.60618e-05	0.203199	0.258218	0.383925	0.431389	0.347605
ENSG00000151422	FER	2.33123	3.18729	4.99244	3.09523	0.296141	0.40621	0.537332	0.390406	-0.874535	-1.86921	-0.699357	0.000609619	2.99868e-05	0.0631849	0.000765026	2.06608e-05	0.0697634	3.6143e-05	9.47257e-07	0.014481	0.275294	0.444729	0.447028
ENSG00000135525	MAP7	0.92363	1.04951	1.21957	1.02064	0.0226727	0.0347909	0.0606467	0.0226727	-1.37197	-2.17151	-0.257396	0.000612303	0.00123991	0.313721	0.000767969	0.000968776	0.332011	3.63249e-05	8.80754e-05	0.140771	0.41259	0.687335	0.394886
ENSG00000124334	IL9R	1.73299	1.27599	1.64155	1.53876	0.181326	0.065896	0.161892	0.120009	1.02978	0.0702302	-0.524121	0.000615979	0.855913	0.130651	0.000772789	0.843911	0.14166	3.66506e-05	0.733725	0.039309	0.309932	0.336129	0.505465
ENSG00000137936	BCAR3	2.66364	1.68451	2.33207	2.22569	0.342939	0.165298	0.304741	0.275088	0.732899	0.0712033	-0.45172	0.000615979	0.860336	0.134232	0.000772789	0.848562	0.145405	3.66577e-05	0.740981	0.0408842	0.215286	0.278176	0.348451
ENSG00000007237	GAS7	4.12931	6.79916	6.97491	5.63551	0.475401	0.616463	0.626794	0.561121	-1.6953	-0.761688	0.0382477	0.000616202	0.104046	0.908975	0.000772789	0.0915844	0.916186	3.66823e-05	0.0286096	0.823375	0.569512	0.861081	0.317784
ENSG00000101412	E2F1	1.78677	1.44265	1.75573	1.64659	0.194672	0.102083	0.190652	0.148266	0.650991	-0.0549904	-0.620424	0.000617154	0.883614	0.038514	0.000773558	0.87357	0.042701	3.6762e-05	0.778949	0.00744529	0.188144	0.252131	0.321556
ENSG00000226979	LTA	0.890378	1.29864	1.37078	1.12798	0.0190987	0.0701402	0.0931479	0.036187	-0.913456	-1.03615	-0.0949367	0.000619224	0.0191321	0.761338	0.000775725	0.0159611	0.775597	3.69084e-05	0.00296457	0.591779	0.263514	0.443251	0.275975
ENSG00000229989	MIR181A1HG	2.77205	4.72593	10.0288	4.7059	0.357235	0.519573	0.714916	0.512425	-1.62983	-3.2219	-0.396394	0.000619938	6.00012e-05	0.0887791	0.000775851	4.27572e-05	0.0976192	3.6974e-05	2.16568e-06	0.0230488	0.495571	0.777239	0.615793
ENSG00000136108	CKAP2	14.7065	9.22348	10.0561	11.8051	0.789579	0.697269	0.715251	0.748087	0.574014	0.391591	-0.0925206	0.000620729	0.186156	0.751643	0.000775851	0.167518	0.766735	3.70443e-05	0.0650912	0.57731	0.161159	0.25572	0.215068
ENSG00000108256	NUFIP2	22.2	23.9723	22.5266	22.9487	0.865751	0.88457	0.868543	0.873513	-0.182764	-0.0970358	0.0857709	0.000620729	0.400483	0.46927	0.000775851	0.373474	0.489084	3.70421e-05	0.203883	0.261763	0.045289	0.0779636	0.0784865
ENSG00000132383	RPA1	22.3123	15.5893	10.5261	17.7769	0.866533	0.811805	0.726308	0.829396	0.464179	1.11597	0.562394	0.000622312	2.29083e-06	0.0174765	0.000777163	1.48487e-06	0.019476	3.71503e-05	4.63531e-08	0.00262595	0.129341	0.218193	0.223966
ENSG00000182782	HCAR2	1.24213	2.07205	2.23036	1.72699	0.0665103	0.252415	0.289552	0.168761	-1.84763	-0.751333	0.0384406	0.000624479	0.143293	0.822443	0.000779931	0.127623	0.834225	3.73262e-05	0.0449497	0.680715	0.587274	0.90133	0.321421
ENSG00000130598	TNNI2	2.45745	3.18645	2.59768	2.76638	0.316022	0.406154	0.343441	0.35299	-0.828075	-0.200397	0.30145	0.000628091	0.596786	0.30043	0.000783603	0.569848	0.318393	3.75772e-05	0.386804	0.13193	0.242155	0.313017	0.336246
ENSG00000008853	RHOBTB2	21.7967	10.42	8.46671	15.185	0.862121	0.727816	0.676328	0.799743	0.924699	1.15357	0.115529	0.000628637	0.0127131	0.674589	0.000783603	0.0105029	0.691225	3.76333e-05	0.00172847	0.476071	0.299352	0.485535	0.29375
ENSG00000038945	MSR1	1.51173	2.77897	2.0792	2.10078	0.125817	0.359748	0.262356	0.253365	-2.6882	-0.411142	0.0489453	0.000628637	0.191312	0.742308	0.000783603	0.172407	0.756913	3.76316e-05	0.0676166	0.564293	1.14162	0.670493	0.334927
ENSG00000082014	SMARCD3	2.23283	3.71904	1.96824	2.77417	0.281231	0.451611	0.238845	0.354107	-1.32809	0.0146327	0.660967	0.000641554	0.992478	0.0726587	0.000800932	0.992969	0.0801647	3.85379e-05	0.9846	0.0175093	0.392665	0.364117	0.994436
ENSG00000104093	DMXL2	2.04973	3.99733	3.50183	3.04823	0.248618	0.473334	0.436701	0.386385	-1.75084	-0.750593	0.0397774	0.000641639	0.109855	0.899084	0.000800932	0.0969459	0.906802	3.8555e-05	0.0309131	0.805809	0.532045	0.860807	0.318142
ENSG00000172216	CEBPB	4.20887	6.72654	6.83364	5.61979	0.48132	0.613224	0.620539	0.560228	-0.82072	-0.701024	0.00703998	0.00064557	0.0713073	0.990011	0.00080497	0.0622637	0.989968	3.88392e-05	0.0170619	0.979434	0.244706	0.377728	0.256584
ENSG00000115020	PIKFYVE	45.5208	34.2626	41.589	40.466	0.947004	0.9269	0.939577	0.939856	0.312963	0.0327016	-0.266423	0.00064557	0.900113	0.11658	0.00080497	0.891275	0.127165	3.88374e-05	0.807607	0.0334974	0.0836689	0.135144	0.138374
ENSG00000163785	RYK	16.8181	20.4129	16.5187	18.1822	0.816217	0.859273	0.818228	0.833529	-0.34666	-0.0650715	0.259114	0.000654964	0.794601	0.170277	0.000818516	0.777845	0.182965	3.95385e-05	0.638869	0.0572859	0.0919502	0.147798	0.153924
ENSG00000134243	SORT1	1.70464	2.45111	2.48774	2.12375	0.173619	0.316245	0.328363	0.257106	-1.56079	-0.967463	0.0181281	0.000656268	0.0793291	0.973899	0.000819955	0.0692432	0.975136	3.96538e-05	0.0196901	0.946928	0.492099	0.833419	0.309621
ENSG00000188021	UBQLN2	16.4652	19.7318	16.7199	17.7895	0.812085	0.853409	0.820685	0.829731	-0.321837	-0.104922	0.200009	0.000659167	0.627882	0.27762	0.000823535	0.602442	0.295144	3.98729e-05	0.420968	0.117369	0.0849588	0.138197	0.141392
ENSG00000089177	KIF16B	3.5159	2.72934	3.64167	3.22711	0.429218	0.354498	0.447646	0.404255	0.439413	-0.149077	-0.579871	0.000666003	0.589007	0.00983637	0.000832248	0.561633	0.0108786	4.03413e-05	0.378374	0.00124417	0.125051	0.18782	0.208679
ENSG00000197782	ZNF780A	3.35469	4.11479	2.73114	3.55309	0.414307	0.481153	0.361423	0.432959	-0.483393	0.328398	0.83841	0.00066688	0.216501	0.000753492	0.000832641	0.195793	0.000845946	4.04068e-05	0.0812387	4.70994e-05	0.135056	0.214877	0.23697
ENSG00000187116	LILRA5	2.61292	5.67033	4.92998	4.18643	0.337466	0.568772	0.533981	0.47836	-1.83043	-0.460808	0.0756415	0.00066836	0.223776	0.696815	0.000834041	0.202548	0.712811	4.05214e-05	0.0852477	0.503379	0.580314	0.621854	0.329751
ENSG00000132465	JCHAIN	17.7854	73.7451	381.259	98.1849	0.827051	0.974033	0.996035	0.981627	-2.0297	-4.64173	-1.06468	0.00067013	1.72704e-05	0.0471913	0.000835358	1.17121e-05	0.0521147	4.0668e-05	4.93156e-07	0.00976348	0.759916	1.07909	3.25299
ENSG00000180739	S1PR5	2.17059	3.73164	1.31437	2.64626	0.270844	0.452225	0.0794103	0.33875	-1.78235	0.244434	2.50133	0.00067013	0.412788	0.003629	0.000835358	0.385155	0.00410146	4.06786e-05	0.213753	0.000340123	0.555624	0.482714	1.13468
ENSG00000104081	BMF	21.7011	43.8703	19.072	29.9879	0.861451	0.9484	0.843357	0.909868	-0.916115	0.120416	0.944934	0.000670772	0.761065	0.0236151	0.000835455	0.743211	0.0262005	4.073e-05	0.591203	0.00389343	0.302316	0.332498	0.553303
ENSG00000124225	PMEPA1	0.44169	0.548993	6.77511	1.50172	0.00212208	0.00362987	0.61825	0.111465	-1.91215	-6.98479	-4.41744	0.000671461	3.76735e-10	0.000182357	0.000836381	2.17622e-10	0.000203468	4.08219e-05	2.13891e-12	8.40824e-06	0.855678	1.09673	1.02087
ENSG00000241399	CD302	2.33447	4.97749	3.69476	3.59142	0.296476	0.533143	0.452002	0.435584	-1.40045	-0.512859	0.0973537	0.000673483	0.22297	0.700307	0.000838454	0.201853	0.715885	4.09699e-05	0.0847452	0.508039	0.412775	0.552068	0.319236
ENSG00000132359	RAP1GAP2	4.97791	6.73484	9.14698	6.33816	0.525102	0.613559	0.694589	0.59245	-0.577528	-1.11247	-0.399959	0.000676284	0.000166281	0.134642	0.000841495	0.00012139	0.145833	4.11654e-05	7.52461e-06	0.0410861	0.169931	0.272098	0.263503
ENSG00000114268	PFKFB4	1.7689	2.31909	2.09657	2.03771	0.190484	0.294913	0.26593	0.241582	-0.935819	-0.649028	0.0495215	0.00067731	0.113709	0.892444	0.000841942	0.100514	0.90115	4.12405e-05	0.0324046	0.794363	0.275218	0.423666	0.270991
ENSG00000130202	NECTIN2	1.05479	1.30731	1.6424	1.24843	0.0374155	0.0718713	0.162115	0.0538337	-1.93642	-2.87008	-0.141238	0.000677773	0.00166359	0.359989	0.000841942	0.00131138	0.38009	4.12813e-05	0.000127059	0.172841	0.579217	0.894764	0.353207
ENSG00000177144	NUDT4B	19.2459	13.3644	9.3499	15.3449	0.841235	0.779863	0.699615	0.8022	0.467161	1.0273	0.466984	0.000682021	2.025e-05	0.0496994	0.000846995	1.38711e-05	0.0548001	4.15908e-05	5.91808e-07	0.0104644	0.132486	0.223711	0.226508
ENSG00000168280	KIF5C	0.725134	1.00978	1.07342	0.892935	0.00954934	0.0296532	0.0360753	0.0112805	-1.3337	-0.645515	0.0396199	0.000682701	0.176261	0.773369	0.000846995	0.158311	0.787265	4.1645e-05	0.0600858	0.607628	0.498235	0.678719	0.310175
ENSG00000010671	BTK	30.8391	23.1909	41.0761	29.4797	0.910817	0.880047	0.938907	0.907131	0.31327	-0.500221	-0.833551	0.000682919	0.00213861	1.14378e-07	0.000846995	0.00168548	1.2355e-07	4.1671e-05	0.000174366	1.46271e-09	0.083807	0.140776	0.144698
ENSG00000100368	CSF2RB	1.10633	1.61108	17.0714	3.87044	0.0451779	0.146088	0.823589	0.457531	-0.64437	-4.33272	-3.59457	0.000683969	3.61345e-43	4.51125e-29	0.000847657	4.81793e-43	3.69102e-29	4.17509e-05	2.69053e-47	2.26734e-32	0.184533	0.302809	0.309315
ENSG00000007516	BAIAP3	10.5033	20.357	16.3715	15.3175	0.716368	0.858882	0.816943	0.801754	-0.973958	-0.433926	0.110031	0.000691822	0.221149	0.704593	0.000858705	0.200077	0.720155	4.2343e-05	0.0837647	0.513483	0.314295	0.431203	0.296454
ENSG00000090376	IRAK3	2.65529	4.74314	10.8187	4.7875	0.341598	0.520467	0.731781	0.517395	-1.67106	-3.29702	-0.36756	0.000695472	8.19376e-05	0.0966604	0.000862784	5.90146e-05	0.106171	4.25924e-05	3.13743e-06	0.0258758	0.516675	0.80757	0.578972
ENSG00000116133	DHCR24	1.73703	1.1612	1.26143	1.43438	0.182331	0.0487519	0.0686324	0.0954934	1.34741	0.266348	-0.159373	0.00069818	0.37664	0.504049	0.00086569	0.349353	0.524538	4.27842e-05	0.185182	0.293041	0.459565	0.458433	0.341325
ENSG00000160961	ZNF333	3.97602	4.84119	7.0566	4.811	0.464399	0.52594	0.630145	0.518736	-0.387665	-1.03356	-0.585708	0.000700944	1.03771e-07	0.00336314	0.000869455	6.36651e-08	0.00377834	4.30188e-05	1.31547e-09	0.000307635	0.106057	0.177605	0.179124
ENSG00000149577	SIDT2	86.7016	52.9387	44.1088	66.5923	0.977886	0.960295	0.944882	0.969844	0.573806	0.76267	0.143138	0.000702146	0.0102869	0.626757	0.000870273	0.00845861	0.643549	4.31079e-05	0.00131648	0.419401	0.167359	0.275759	0.22214
ENSG00000166928	MS4A14	1.34767	1.74887	2.01995	1.61333	0.0865025	0.180544	0.250628	0.139722	-1.3299	-1.65828	-0.114223	0.000704164	0.00928678	0.618389	0.000873332	0.00764653	0.635182	4.33082e-05	0.00115806	0.409727	0.438091	0.677174	0.317014
ENSG00000072401	UBE2D1	6.95573	9.2823	6.77631	7.8409	0.612833	0.698554	0.618362	0.64768	-0.487107	-0.0440477	0.378593	0.000706755	0.897784	0.121204	0.000876355	0.888364	0.132041	4.3507e-05	0.80332	0.0354085	0.136374	0.203287	0.225253
ENSG00000143515	ATP8B2	7.00855	9.22215	8.85129	8.17433	0.615178	0.697213	0.686045	0.658011	-0.463691	-0.431298	0.0120518	0.000708572	0.0805935	0.974898	0.000877886	0.0703292	0.976115	4.3632e-05	0.0201165	0.948915	0.133038	0.211926	0.18663
ENSG00000113749	HRH2	0.897137	1.63602	2.60261	1.46151	0.0198805	0.153013	0.344335	0.101804	-2.00783	-2.35363	-0.0644448	0.000713965	0.0129033	0.664103	0.000884644	0.0106605	0.681559	4.40173e-05	0.00176276	0.464196	0.671985	1.04217	0.327773
ENSG00000029534	ANK1	2.82683	1.84677	1.35263	2.20488	0.363154	0.203384	0.0885687	0.271179	0.637265	1.42179	0.623521	0.000718911	1.48619e-05	0.0408729	0.000890311	9.99497e-06	0.0452947	4.4349e-05	4.13038e-07	0.00806639	0.184344	0.322421	0.324666
ENSG00000179088	C12orf42	4.48044	8.64036	13.9824	7.6418	0.498241	0.680013	0.78433	0.641593	-0.957129	-1.69459	-0.397907	0.000728566	0.000491723	0.20799	0.000903976	0.000372308	0.221914	4.50802e-05	2.81097e-05	0.0766357	0.291267	0.49629	0.41033
ENSG00000125633	CCDC93	22.9192	27.2704	37.9143	27.0385	0.870163	0.901156	0.932373	0.895627	-0.314147	-0.826534	-0.472284	0.000731114	1.29068e-07	0.00370464	0.000907759	7.98017e-08	0.00419231	4.53195e-05	1.689e-09	0.000349769	0.0841298	0.144024	0.145574
ENSG00000185920	PTCH1	0.926457	1.91682	0.75324	1.28769	0.0229519	0.218853	0.00770648	0.061261	-2.0416	0.0830791	0.255453	0.000731812	0.723457	0.0201809	0.000907882	0.70356	0.0223897	4.53764e-05	0.538504	0.00317585	0.693016	0.424544	0.49201
ENSG00000226091	LINC00937	1.27682	1.59409	1.24566	1.39645	0.0731557	0.142235	0.065561	0.086335	-1.53094	-0.0363601	0.365908	0.000732378	0.880422	0.135747	0.000908074	0.869948	0.147052	4.54367e-05	0.773223	0.0415445	0.436236	0.384258	0.589935
ENSG00000102349	KLF8	18.3814	10.0766	7.85602	13.4272	0.833026	0.71916	0.657117	0.774167	0.78505	1.1203	0.196924	0.0007344	0.00511275	0.496955	0.000910427	0.00415618	0.517295	4.56052e-05	0.000527826	0.286683	0.233406	0.401063	0.290245
ENSG00000196470	SIAH1	41.9018	26.2449	18.6265	32.0102	0.940973	0.896465	0.839169	0.91763	0.54188	1.05434	0.380375	0.000738855	0.000201453	0.141236	0.000916301	0.000147556	0.152588	4.59506e-05	9.43419e-06	0.0440288	0.164042	0.268122	0.263784
ENSG00000086300	SNX10	15.4482	20.8522	15.0679	17.5101	0.799799	0.862735	0.799241	0.826548	-0.47172	-0.043977	0.371536	0.000750173	0.897042	0.123412	0.000932918	0.887551	0.13424	4.68361e-05	0.801953	0.036343	0.136054	0.200187	0.218071
ENSG00000177192	PUS1	7.54419	6.12627	4.88035	6.55903	0.634612	0.589267	0.531412	0.601106	0.274867	0.685664	0.381298	0.000750984	1.21683e-06	0.0103192	0.000933167	7.6352e-07	0.011453	4.69006e-05	2.20865e-08	0.00132138	0.0740099	0.128085	0.127638
ENSG00000100605	ITPK1	6.09267	8.88058	5.95093	7.16514	0.57955	0.687832	0.583906	0.624113	-0.596774	-0.0735414	0.392869	0.000753974	0.840515	0.151848	0.000936198	0.826602	0.163659	4.71446e-05	0.708291	0.0487138	0.17956	0.244756	0.288015
ENSG00000180596	H2BC4	297.06	546.934	267.963	390.548	0.994639	0.997655	0.993857	0.996035	-0.84679	0.0124764	0.575496	0.000753974	0.979359	0.0704822	0.000936198	0.978481	0.0775809	4.71576e-05	0.957873	0.016784	0.264906	0.310254	0.502626
ENSG00000089159	PXN	9.45145	19.7192	7.5246	13.1756	0.692132	0.853353	0.645278	0.770928	-1.12589	0.0371659	0.753675	0.000754864	0.956393	0.0632155	0.000936822	0.953037	0.0697841	4.72413e-05	0.91201	0.0144892	0.326476	0.342764	0.751217
ENSG00000165156	ZHX1	15.4763	12.4828	10.6702	13.5279	0.800246	0.766907	0.729268	0.775898	0.253418	0.456861	0.186429	0.000762046	0.000526194	0.209881	0.000945813	0.000399625	0.223986	4.77475e-05	3.04623e-05	0.0776764	0.067289	0.11482	0.112187
ENSG00000134014	ELP3	8.60222	6.87868	6.0253	7.51097	0.667337	0.619758	0.587089	0.63612	0.286238	0.478378	0.171387	0.000762989	0.00150543	0.314485	0.000946218	0.00118699	0.332689	4.78208e-05	0.000112289	0.141328	0.0766446	0.128909	0.126507
ENSG00000110987	BCL7A	21.8278	6.24175	10.4323	13.8733	0.862456	0.594237	0.724298	0.781426	1.63334	0.308254	-0.116885	0.000763694	0.307477	0.592555	0.000946329	0.281777	0.610175	4.78793e-05	0.136489	0.382352	0.516844	0.518121	0.332271
ENSG00000100385	IL2RB	2.45481	5.08955	1.81313	3.38676	0.315575	0.539175	0.205171	0.419557	-1.21201	0.115586	1.09098	0.000773125	0.76037	0.0250534	0.000959634	0.742287	0.0277377	4.86288e-05	0.590055	0.00420704	0.342275	0.369066	0.821194
ENSG00000113552	GNPDA1	2.66441	2.09154	1.27122	2.21545	0.34305	0.255598	0.0706428	0.272966	0.466024	1.99831	1.45805	0.000773157	1.79606e-16	5.66577e-09	0.000959634	1.07542e-16	6.01205e-09	4.86596e-05	3.24302e-19	4.66675e-11	0.132051	0.227929	0.236593
ENSG00000103942	HOMER2	30.9503	13.842	12.1076	21.2009	0.911264	0.788072	0.756017	0.861172	1.03584	0.930919	0.0365762	0.000775107	0.0511541	0.932119	0.000960791	0.0441612	0.93669	4.88219e-05	0.0108781	0.864033	0.348409	0.600723	0.286683
ENSG00000188322	SBK1	1.75368	2.42158	1.2478	1.93477	0.186017	0.310437	0.0657843	0.217848	-0.763621	0.655958	1.55847	0.000775107	0.0770378	9.79913e-05	0.000960791	0.0670354	0.000106778	4.88256e-05	0.0189235	3.9017e-06	0.215655	0.369186	0.398753
ENSG00000186074	CD300LF	1.13955	1.842	1.72837	1.51014	0.0504272	0.202546	0.183504	0.113252	-1.92822	-0.742795	0.0384045	0.000777264	0.126747	0.874219	0.000962206	0.112586	0.884021	4.90049e-05	0.0377048	0.763219	0.622826	0.947458	0.322322
ENSG00000242574	HLA-DMB	61.4331	42.3277	47.6462	51.7116	0.965265	0.945552	0.950299	0.956665	0.425606	0.243704	-0.140981	0.000777264	0.329104	0.567689	0.000962206	0.302847	0.587357	4.89957e-05	0.15128	0.355655	0.117398	0.185196	0.17693
ENSG00000165028	NIPSNAP3B	6.09002	3.95994	3.07936	4.76935	0.579327	0.471045	0.39962	0.516334	0.642818	0.993212	0.235296	0.000781082	0.00278868	0.396319	0.000967298	0.0022125	0.41715	4.93183e-05	0.000242785	0.200462	0.187475	0.322942	0.266962
ENSG00000158201	ABHD3	15.7606	19.6958	17.995	17.6656	0.803541	0.853074	0.832356	0.828391	-0.382913	-0.280589	0.0805591	0.000782331	0.19866	0.750866	0.000968356	0.179242	0.765978	4.94263e-05	0.0715186	0.575677	0.105086	0.171409	0.161854
ENSG00000161904	LEMD2	23.5925	25.7995	30.0707	25.5007	0.874742	0.893729	0.907913	0.887753	-0.205268	-0.45308	-0.235367	0.000784216	1.12184e-05	0.0358757	0.000970771	7.50343e-06	0.0398593	4.96038e-05	2.93402e-07	0.00681573	0.0525115	0.0905847	0.0902691
ENSG00000211924	IGHD3-9	1.72503	2.16926	1.29996	1.83124	0.179427	0.270174	0.0764506	0.194672	-0.0109569	-0.0632996	-0.00650198	0.000789039	0.0309366	0.881198	0.000976823	0.0262482	0.890092	4.99676e-05	0.00558327	0.774774	0.181266	0.453947	0.335964
ENSG00000157168	NRG1	1.46659	1.7944	1.28645	1.56642	0.114704	0.191434	0.0738259	0.128441	-2.33755	0.199656	4.35527	0.00079011	0.23375	0.0013123	0.000977657	0.211934	0.0014902	5.00648e-05	0.0911316	9.45363e-05	1.03112	0.498714	1.8108
ENSG00000204386	NEU1	3.23134	2.0573	2.03022	2.57707	0.404535	0.24845	0.252583	0.329927	0.598558	0.603231	0.0315486	0.000795292	0.0464798	0.911503	0.000984153	0.0400379	0.918521	5.04525e-05	0.0095718	0.827641	0.174141	0.286931	0.223229
ENSG00000120690	ELF1	120.746	145.077	167.883	137.88	0.985592	0.988161	0.989166	0.9871	-0.323805	-0.547135	-0.194956	0.000796035	0.00126466	0.295429	0.000984289	0.000988671	0.313424	5.05144e-05	9.02155e-05	0.128731	0.0881328	0.14672	0.141714
ENSG00000285693	.	1.69971	2.00715	2.02615	1.87295	0.172391	0.238119	0.25208	0.203608	-0.798579	-0.759859	-0.024195	0.000800162	0.0475655	0.952399	0.000988764	0.0410372	0.955795	5.08358e-05	0.00986798	0.903109	0.238487	0.374236	0.255119
ENSG00000070540	WIPI1	2.70989	3.89712	8.70047	4.13907	0.349137	0.465907	0.682526	0.475066	-0.781491	-2.26147	-1.29168	0.000800806	1.38228e-08	0.00102273	0.000988764	8.02413e-09	0.00115826	5.08917e-05	1.31741e-10	6.91451e-05	0.226576	0.3764	0.397535
ENSG00000176834	VSIG10	15.9493	8.98891	5.14826	11.479	0.806221	0.691182	0.545932	0.741498	0.814353	2.39639	1.30921	0.000800855	2.15249e-07	0.00345327	0.000988764	1.33429e-07	0.00389515	5.09097e-05	2.97304e-09	0.000318451	0.282476	0.454525	0.496769
ENSG00000168298	H1-4	372.263	544.65	215.394	414.776	0.995979	0.997543	0.991512	0.996426	-0.585833	0.554555	1.23125	0.000801914	0.0656879	6.61284e-05	0.000989288	0.0572445	7.19428e-05	5.09919e-05	0.0152454	2.42662e-06	0.174349	0.285702	0.302427
ENSG00000171115	GIMAP8	1.73438	2.53706	1.51584	2.0146	0.181661	0.329703	0.13235	0.235383	-1.5428	-0.168673	0.208459	0.000805754	0.583442	0.318345	0.000992518	0.555406	0.33657	5.12961e-05	0.37222	0.143971	0.465087	0.406192	0.396405
ENSG00000236213	.	2.13993	2.99106	1.59109	2.3861	0.265036	0.385324	0.149327	0.301391	-1.09435	1.28818	2.72588	0.000806367	0.0164519	7.85064e-06	0.000992518	0.0136736	8.64641e-06	5.13726e-05	0.00242058	1.92317e-07	0.326153	0.654897	0.601449
ENSG00000197705	KLHL14	0.887685	3.33819	2.55208	2.11787	0.0188753	0.418998	0.337131	0.256604	-1.99362	-1.17508	-0.00558353	0.000806367	0.0813141	0.981269	0.000992518	0.070977	0.982426	5.13521e-05	0.020363	0.961458	0.609497	1.34821	0.317896
ENSG00000121297	TSHZ3	1.50294	1.86451	1.3618	1.6223	0.124086	0.207237	0.0911375	0.141956	-1.85791	0.0724992	0.264254	0.000806367	0.891151	0.0504131	0.000992518	0.881279	0.0555862	5.13802e-05	0.791772	0.0106614	0.683971	0.414073	0.494287
ENSG00000081052	COL4A4	2.85672	6.55874	6.03538	4.82194	0.366672	0.606858	0.587703	0.519406	-0.175095	-2.5023	-0.0558288	0.000807367	0.01555	0.693855	0.000992969	0.0128962	0.709953	5.14589e-05	0.00225199	0.500103	0.34553	1.72773	0.3304
ENSG00000008516	MMP25	0.878954	1.41277	3.60482	1.52675	0.0184285	0.0956051	0.444742	0.117161	-1.83142	-1.61871	-0.0187636	0.000817583	0.0486791	0.91762	0.00100482	0.0420241	0.923199	5.2172e-05	0.0101851	0.838014	0.97088	1.4567	0.325447
ENSG00000164125	GASK1B	2.06356	3.47224	1.72619	2.56275	0.250907	0.429832	0.182387	0.327972	-2.23699	-0.00593727	0.158329	0.000817583	0.908513	0.122164	0.00100482	0.90029	0.132954	5.21852e-05	0.822732	0.0358094	0.842485	0.415984	0.386993
ENSG00000111144	LTA4H	32.0514	22.05	15.9377	25.5326	0.91562	0.872229	0.810633	0.887977	0.432335	0.875168	0.369664	0.000821211	0.000106191	0.102853	0.00100909	7.69225e-05	0.113064	5.24636e-05	4.31714e-06	0.0281729	0.124898	0.20869	0.200995
ENSG00000125810	CD93	1.58765	3.01301	1.62158	2.15307	0.14458	0.388228	0.157034	0.262802	-2.25224	-0.0597737	0.108935	0.000823988	0.799094	0.177421	0.0010126	0.782464	0.190349	5.27023e-05	0.645696	0.060686	1.06885	0.4259	0.357602
ENSG00000115602	IL1RL1	0.295071	0.374256	5.92803	1.23148	0.000725973	0.00106104	0.582621	0.051209	-1.92624	-7.30737	-4.27287	0.000830184	1.13227e-09	0.000276843	0.00102027	6.5259e-10	0.00031023	5.31586e-05	7.39799e-12	1.38161e-05	0.973051	1.06567	1.36864
ENSG00000173926	MARCHF3	9.56817	6.10396	4.72976	7.42963	0.694309	0.588373	0.52298	0.632602	0.580173	0.930576	0.240227	0.00083328	0.00224415	0.363128	0.0010234	0.00177317	0.383231	5.34363e-05	0.000185266	0.174997	0.177065	0.291591	0.253283
ENSG00000240247	DEFA1B	1.78299	3.86096	1.54354	2.56085	0.193779	0.463003	0.139163	0.327693	-0.0829139	-0.0436241	0.0781676	0.00083328	0.955612	0.0644766	0.0010234	0.951993	0.0711409	5.34227e-05	0.910366	0.0148622	0.207925	0.431359	0.346076
ENSG00000140750	ARHGAP17	45.9451	33.4893	29.739	38.4472	0.947953	0.924555	0.906573	0.934774	0.341542	0.523312	0.156103	0.000837192	0.00416403	0.451799	0.00102801	0.00335072	0.472499	5.37339e-05	0.000404924	0.24687	0.0932809	0.155945	0.148721
ENSG00000092068	SLC7A8	0.690113	0.772465	1.75864	0.894193	0.00837661	0.00994025	0.191434	0.0115039	-1.6676	-5.77452	-3.55133	0.000837742	4.65458e-10	0.000108857	0.00102826	2.68931e-10	0.000119372	5.38046e-05	2.70328e-12	4.43972e-06	0.619986	0.856797	0.938626
ENSG00000175130	MARCKSL1	14.272	22.2574	21.1145	18.5088	0.783548	0.873737	0.85944	0.836991	-0.662027	-0.559553	0.021213	0.00083941	0.0917982	0.958816	0.00102972	0.0805498	0.961268	5.39387e-05	0.0241453	0.916391	0.201021	0.310102	0.231962
ENSG00000223552	CCR5AS	1.50226	1.12671	1.23856	1.31234	0.123862	0.0439493	0.0646116	0.0662869	1.88472	0.277673	-0.104906	0.000843648	0.250135	0.65743	0.00103532	0.227266	0.675149	5.42896e-05	0.100504	0.455566	0.648772	0.519836	0.334001
ENSG00000133067	LGR6	1.74656	2.4836	1.41088	1.98216	0.184453	0.321271	0.103312	0.228402	-1.52305	0.808004	3.13468	0.00084847	0.0863984	0.000171541	0.00104023	0.0756568	0.000191226	5.46631e-05	0.0222023	7.81691e-06	0.443283	1.04485	0.88671
ENSG00000287839	.	2.3221	3.22594	2.83488	2.75959	0.295415	0.409616	0.373094	0.352041	-0.77992	-0.454664	0.10856	0.00084847	0.215417	0.725467	0.00104023	0.194812	0.740785	5.46615e-05	0.0806996	0.54143	0.232615	0.341081	0.261584
ENSG00000085117	CD82	7.7122	12.0753	21.1058	11.5788	0.639973	0.759703	0.859329	0.74362	-0.668266	-1.38114	-0.528259	0.000852366	8.06655e-05	0.0894957	0.00104489	5.80181e-05	0.0984132	5.50171e-05	3.08121e-06	0.0233022	0.201447	0.337462	0.327276
ENSG00000155849	ELMO1	29.8998	21.585	28.4	26.3922	0.907075	0.869213	0.9011	0.892053	0.365109	-0.021493	-0.366169	0.000852366	0.941232	0.0604306	0.00104489	0.936502	0.0667289	5.50252e-05	0.881013	0.0136461	0.103722	0.161701	0.170198
ENSG00000186417	GLDN	1.85056	1.36313	1.39887	1.58648	0.209415	0.083096	0.100128	0.133467	1.84195	4.30999	0.189765	0.000854919	0.000260727	0.095897	0.00104752	0.000192753	0.105426	5.52218e-05	1.28954e-05	0.0256161	0.706398	1.24937	0.408321
ENSG00000087253	LPCAT2	1.06997	1.68115	3.48132	1.69762	0.0392584	0.164182	0.434579	0.161724	-1.59571	-2.78234	-0.224435	0.000857521	0.000817836	0.244776	0.00104991	0.000628822	0.260604	5.54378e-05	5.22175e-05	0.0973756	0.534584	0.793469	0.402117
ENSG00000111057	KRT18	1.10464	1.4147	1.55975	1.2996	0.0448986	0.095996	0.141509	0.0639973	-1.81578	-2.49426	-0.121813	0.000858357	0.00657335	0.546134	0.00104991	0.00536729	0.565249	5.5513e-05	0.000733975	0.333682	0.629183	0.924897	0.339514
ENSG00000287688	.	1.27759	1.12253	1.11408	1.19039	0.0732674	0.0434467	0.0430558	0.045122	0.776609	0.316889	-0.191907	0.000858357	0.367975	0.515454	0.00104991	0.340734	0.535686	5.55237e-05	0.178768	0.304354	0.232266	0.323112	0.28166
ENSG00000162413	KLHL21	6.34068	4.89837	4.02526	5.40194	0.589825	0.529179	0.476294	0.548836	0.391082	0.776476	0.324317	0.000863968	0.000172087	0.124503	0.00105742	0.000125756	0.135271	5.60293e-05	7.85142e-06	0.0367732	0.111497	0.187567	0.18506
ENSG00000131697	NPHP4	2.80693	2.18055	2.22693	2.46764	0.3612	0.27157	0.288826	0.314235	0.47386	0.329554	-0.0934445	0.000863968	0.218326	0.731102	0.00105742	0.197368	0.746355	5.6039e-05	0.0822447	0.549378	0.135843	0.214216	0.192718
ENSG00000131263	RLIM	12.2659	13.5107	17.4594	13.5896	0.751773	0.782208	0.827386	0.776903	-0.206265	-0.611146	-0.38906	0.000867513	1.74624e-09	0.000272732	0.00106266	1.02005e-09	0.000305852	5.63905e-05	1.17346e-11	1.35957e-05	0.0533082	0.0920137	0.0934085
ENSG00000196576	PLXNB2	2.14648	3.68485	3.49381	2.96738	0.26632	0.448428	0.435975	0.377003	-0.998486	-0.933442	-0.0379041	0.000867953	0.0410951	0.880502	0.00106266	0.035177	0.889399	5.64353e-05	0.00812095	0.773376	0.323806	0.524135	0.281334
ENSG00000161328	LRRC56	5.85791	4.1593	3.72349	4.84757	0.569107	0.484447	0.453566	0.520969	0.561706	0.75529	0.14534	0.000879321	0.0113633	0.615601	0.0010776	0.00935496	0.631993	5.7289e-05	0.00149569	0.406717	0.162378	0.27484	0.225885
ENSG00000235670	RPL21P40	1.65672	1.24659	1.05121	1.39828	0.161836	0.0608701	0.0330039	0.0867259	1.00253	1.4969	0.205597	0.000895557	0.0043087	0.400374	0.00109958	0.00346843	0.420944	5.85645e-05	0.00042244	0.203798	0.313828	0.57759	0.343906
ENSG00000275167	MIR6815	1.88434	5.53668	1.81736	3.30842	0.215837	0.562797	0.206065	0.41252	-3.30549	-0.0781	0.100544	0.000895557	0.606705	0.307977	0.00109958	0.580073	0.326143	5.85802e-05	0.397762	0.13689	1.09042	0.442932	0.354758
ENSG00000160131	VMA21	13.0992	14.733	14.3978	13.9498	0.764785	0.801363	0.790082	0.782376	-0.23185	-0.208746	0.0248597	0.00089664	0.123149	0.896964	0.00110007	0.109166	0.905166	5.86678e-05	0.0362424	0.801826	0.0607964	0.102761	0.102121
ENSG00000080561	MID2	2.40632	4.64469	2.36167	3.2785	0.308036	0.514715	0.309376	0.409616	-1.91188	-0.0849272	0.177754	0.000902724	0.743102	0.216661	0.00110707	0.724348	0.231167	5.9133e-05	0.565256	0.0813416	0.655572	0.414364	0.392481
ENSG00000152409	JMY	13.2122	17.5162	19.0403	15.8397	0.766851	0.832412	0.843078	0.808511	-0.458387	-0.590176	-0.105737	0.000902953	0.0154239	0.682376	0.00110707	0.0128013	0.699288	5.91649e-05	0.00222683	0.485671	0.132993	0.215137	0.190167
ENSG00000181915	ADO	8.32878	10.041	6.83374	8.76115	0.659239	0.718043	0.620595	0.675434	-0.343139	0.250637	0.60021	0.000904313	0.220846	0.000952717	0.00110874	0.199802	0.00107312	5.93159e-05	0.083605	6.32236e-05	0.0935674	0.155042	0.163794
ENSG00000272663	PPP1R21-DT	1.76096	1.32808	1.35797	1.52613	0.188306	0.075948	0.0900207	0.116938	1.06243	0.968926	0.0483008	0.000906302	0.0479929	0.862794	0.00110959	0.0414261	0.873184	5.94831e-05	0.00998695	0.744844	0.323378	0.613444	0.292393
ENSG00000177575	CD163	1.85936	2.6245	1.73031	2.13921	0.21137	0.340928	0.18423	0.260233	-2.33475	0.0351698	0.12009	0.000906302	0.978973	0.0770318	0.00110959	0.978209	0.0850858	5.94855e-05	0.956947	0.0189206	1.21311	0.430001	0.365913
ENSG00000145569	OTULINL	1.4077	1.73665	1.27862	1.51619	0.100799	0.177417	0.0723181	0.11476	-1.54153	-0.057545	0.245793	0.000916842	0.87275	0.141132	0.0011226	0.861686	0.152453	6.02456e-05	0.760393	0.0439728	0.500644	0.388584	0.441842
ENSG00000187037	GPR141	1.44586	2.03824	1.38396	1.66863	0.109119	0.244206	0.0958843	0.154576	-1.76665	-0.295148	0.0946938	0.000921437	0.297983	0.63718	0.00112801	0.272559	0.653919	6.0599e-05	0.130351	0.431795	0.560352	0.49865	0.337122
ENSG00000121895	TMEM156	6.85239	4.36516	8.85495	6.1971	0.609706	0.49718	0.686212	0.58586	0.603591	-0.358768	-1.01263	0.000922634	0.260654	0.00133415	0.00112894	0.237034	0.00150487	6.0712e-05	0.106781	9.698e-05	0.176315	0.266672	0.307472
ENSG00000151090	THRB	1.09317	0.891454	1.93134	1.14863	0.0432233	0.0179818	0.231083	0.0393701	0.0516608	-0.180787	-7.56762	0.000929796	0.047606	3.75014e-05	0.00113838	0.0410772	4.12958e-05	6.12834e-05	0.00987991	1.23839e-06	0.191002	0.494315	2.23747
ENSG00000197353	LYPD2	0.651013	0.770266	2.17102	0.942149	0.00698051	0.00982856	0.278997	0.0155247	-2.47692	-5.56874	-0.368318	0.000934934	9.1844e-05	0.109365	0.00114367	6.64685e-05	0.119336	6.16874e-05	3.60052e-06	0.030702	0.928161	1.26984	0.687834
ENSG00000271503	CCL5	17.5691	54.6388	10.8464	31.0518	0.824091	0.961914	0.732395	0.914	-1.78143	0.0557073	0.286119	0.000934934	0.881711	0.0472245	0.00114367	0.870949	0.0521285	6.16955e-05	0.775717	0.00977438	0.564676	0.406917	0.521015
ENSG00000070614	NDST1	7.08518	5.2758	5.8853	6.18152	0.618417	0.549227	0.580946	0.584967	0.431424	0.116155	-0.264535	0.000936978	0.70348	0.247794	0.00114547	0.681799	0.263648	6.18652e-05	0.512043	0.0991018	0.126882	0.192437	0.193981
ENSG00000081059	TCF7	34.9906	98.6131	31.2417	59.3827	0.924555	0.982577	0.912716	0.963981	-1.44194	0.0253304	0.361617	0.000937559	0.976177	0.0746851	0.00114547	0.975742	0.0824761	6.1921e-05	0.951464	0.0181561	0.456234	0.383515	0.605494
ENSG00000163873	GRIK3	1.11831	3.53555	0.864091	2.02708	0.0466298	0.435584	0.0140169	0.23918	-2.29385	-0.0146683	0.0893548	0.000944368	0.93355	0.113723	0.00115455	0.927354	0.124071	6.24762e-05	0.866142	0.0324122	2.76565	0.437427	0.353089
ENSG00000225079	FTH1P22	1.19434	1.72941	1.08358	1.38675	0.0583012	0.175462	0.0371922	0.0839337	-2.45781	-0.0173984	0.150072	0.000946152	0.957999	0.113988	0.00115587	0.954744	0.124431	6.26118e-05	0.915219	0.0325133	0.74118	0.426276	0.37899
ENSG00000159200	RCAN1	3.40893	2.41686	2.23673	2.8308	0.419557	0.309879	0.290445	0.361702	0.71262	0.753582	0.0572818	0.000951936	0.0400342	0.863722	0.00116348	0.034238	0.874098	6.3154e-05	0.0078513	0.746305	0.226205	0.363552	0.248947
ENSG00000052795	FNIP2	1.20418	1.57409	1.58949	1.41143	0.0599207	0.135924	0.148657	0.0901882	-1.57786	-1.29359	-0.0214927	0.000951936	0.0455648	0.897642	0.00116348	0.0391543	0.905555	6.3137e-05	0.00931465	0.803101	0.482866	0.864424	0.3115
ENSG00000289574	.	7.19592	5.14631	5.05722	6.04699	0.622885	0.542469	0.541073	0.579382	0.444345	0.473952	0.0330036	0.000958313	0.0516322	0.915446	0.00117135	0.0445378	0.921727	6.36485e-05	0.0110057	0.83412	0.126862	0.208985	0.182739
ENSG00000196730	DAPK1	0.848126	1.28761	2.104	1.22262	0.0159714	0.0685207	0.267381	0.050148	-1.5746	-2.42942	-0.174865	0.000959001	0.002842	0.390357	0.00117135	0.00225947	0.411733	6.37121e-05	0.000249075	0.195807	0.509478	0.799901	0.362586
ENSG00000128383	APOBEC3A	1.53544	4.2505	4.31106	3.04815	0.131513	0.490311	0.49584	0.386329	-1.97947	-0.665702	0.0239587	0.000963431	0.114313	0.9199	0.0011772	0.100999	0.925577	6.40961e-05	0.0326228	0.842411	0.719058	0.99147	0.32383
ENSG00000171596	NMUR1	1.27263	1.74724	1.09396	1.43037	0.0723739	0.179818	0.0395935	0.0944882	-1.9264	0.0694217	0.24674	0.000966281	0.880679	0.0524415	0.00118046	0.870027	0.0578	6.43396e-05	0.773896	0.0112456	0.618754	0.41713	0.470394
ENSG00000060762	MPC1	32.9328	20.3396	23.3356	26.443	0.918691	0.85877	0.874072	0.892612	0.592279	0.300786	-0.161391	0.00097155	0.35412	0.558209	0.0011861	0.3271	0.577207	6.47266e-05	0.168728	0.345987	0.184419	0.26721	0.236899
ENSG00000137177	KIF13A	3.94056	7.5733	7.50082	5.93989	0.461384	0.643603	0.644329	0.57391	-1.37213	-0.662101	0.0438125	0.000972068	0.134483	0.880526	0.0011861	0.119563	0.889401	6.47792e-05	0.041005	0.773528	0.492662	0.686744	0.310105
ENSG00000183688	RFLNB	0.717631	1.2194	6.10459	1.78052	0.00915843	0.0565142	0.590998	0.18127	-1.6553	-3.55717	-0.337527	0.000976904	0.000104574	0.0973878	0.00119144	7.56768e-05	0.106931	6.51378e-05	4.2261e-06	0.026143	0.609802	0.84302	0.553918
ENSG00000278896	.	3.31819	2.59157	2.55539	2.91014	0.411738	0.336628	0.337689	0.370302	0.808271	1.13137	0.1788	0.000978549	0.00800236	0.532504	0.00119256	0.00658302	0.552524	6.52657e-05	0.000950672	0.320339	0.272546	0.459418	0.297923
ENSG00000123338	NCKAP1L	65.9168	49.4285	42.1495	55.6195	0.96856	0.956442	0.940749	0.961077	0.309158	0.510943	0.177718	0.000979717	0.00211211	0.344039	0.0011931	0.00166371	0.363339	6.53619e-05	0.000171694	0.161552	0.0855842	0.145156	0.137711
ENSG00000175029	CTBP2	0.952683	1.35942	1.81201	1.25058	0.0255207	0.0821466	0.204836	0.054448	-1.52078	-2.37614	-0.191703	0.000986461	0.00216819	0.348119	0.00120141	0.00171148	0.367594	6.59403e-05	0.000177867	0.164511	0.468923	0.756396	0.369511
ENSG00000196422	PPP1R26	1.51243	2.0164	1.74915	1.74846	0.125984	0.239962	0.188753	0.173563	-1.13	-0.991795	-0.0376025	0.000987409	0.0402922	0.862906	0.00120141	0.0344648	0.873393	6.60221e-05	0.00791803	0.745131	0.36043	0.629874	0.291405
ENSG00000189068	VSTM1	0.753623	1.14743	0.727606	0.904151	0.0108338	0.0468532	0.00675713	0.0123974	-2.1307	-0.191112	0.113744	0.000987506	0.551117	0.366293	0.00120141	0.523052	0.386621	6.6047e-05	0.338799	0.177409	0.651938	0.454434	0.352055
ENSG00000290461	.	1.66926	2.60392	1.70769	2.04262	0.165634	0.337577	0.177584	0.242643	-1.60316	-0.145783	0.193755	0.00098813	0.630971	0.294595	0.00120141	0.605458	0.312803	6.61071e-05	0.424433	0.128124	0.588376	0.418976	0.391172
ENSG00000138336	TET1	1.13432	1.39597	1.1784	1.24419	0.0493662	0.0914168	0.0524934	0.0531636	-0.835457	-0.278201	0.205909	0.000988382	0.46066	0.445808	0.00120141	0.432017	0.466214	6.61525e-05	0.254397	0.241347	0.265358	0.337282	0.312608
ENSG00000119862	LGALSL	2.20776	3.10013	2.4571	2.59841	0.277489	0.397442	0.323505	0.332887	-1.03355	-0.373799	0.137498	0.000992323	0.302941	0.6208	0.00120525	0.277496	0.637415	6.647e-05	0.133577	0.412307	0.347029	0.433089	0.310943
ENSG00000168229	PTGDR	1.21495	1.8093	0.999597	1.41384	0.0619311	0.194728	0.0270844	0.0907466	-1.97025	0.154193	2.11525	0.000992323	0.548204	0.00996869	0.00120525	0.51983	0.0110386	6.64984e-05	0.335672	0.00126555	0.68209	0.449309	1.92662
ENSG00000186481	ANKRD20A5P	1.44047	2.1642	1.56424	1.74469	0.107779	0.268945	0.142626	0.172726	-1.71098	-0.234745	0.137058	0.000999732	0.443384	0.466432	0.00121462	0.415157	0.486415	6.71108e-05	0.239259	0.25932	0.579902	0.45859	0.354582
ENSG00000124731	TREM1	4.22145	10.9304	3.43409	6.73058	0.482158	0.738482	0.43067	0.607807	-1.73892	0.0591034	0.24944	0.000999972	0.852898	0.0424729	0.00121462	0.840685	0.0470404	6.71599e-05	0.728622	0.00848019	0.712788	0.411009	0.472298
ENSG00000198130	HIBCH	16.3905	9.55129	7.42977	12.2635	0.810744	0.705534	0.641928	0.755682	0.706451	1.0735	0.221047	0.00100106	0.0042234	0.436673	0.00121462	0.00339491	0.456997	6.72519e-05	0.000412293	0.233768	0.226066	0.382043	0.289135
ENSG00000198223	CSF2RA	1.05341	1.87203	1.72236	1.48252	0.0371922	0.209192	0.181326	0.106774	-1.86999	-0.404705	0.0596697	0.0010013	0.250828	0.688253	0.00121462	0.227998	0.704655	6.72865e-05	0.100941	0.493101	0.690639	0.603964	0.329446
ENSG00000279865	.	1.44105	1.22762	1.08216	1.29953	0.107947	0.0581337	0.0369129	0.0639415	0.646091	1.60351	0.757563	0.00100831	1.00054e-05	0.0229141	0.00122425	6.68e-06	0.0254148	6.78888e-05	2.55158e-07	0.00374971	0.193885	0.345866	0.376366
ENSG00000196172	ZNF681	2.14892	2.86624	2.19607	2.4383	0.266823	0.37047	0.28313	0.309544	-0.544546	-0.12408	0.313572	0.00100982	0.720072	0.238653	0.00122689	0.699996	0.253898	6.81032e-05	0.533744	0.0938203	0.163071	0.228836	0.249763
ENSG00000134330	IAH1	13.327	10.8262	8.53161	11.5738	0.769531	0.736248	0.678059	0.743508	0.244388	0.598091	0.330972	0.00102069	2.1981e-06	0.013697	0.00123991	1.42579e-06	0.0151924	6.89123e-05	4.41903e-08	0.00190383	0.0656513	0.113702	0.113987
ENSG00000215302	WHAMMP4	3.58803	4.4529	3.40019	3.89761	0.435528	0.503155	0.427431	0.459876	-0.409953	-0.0149743	0.358477	0.00102119	0.965193	0.102703	0.00123991	0.962545	0.112919	6.89649e-05	0.928574	0.0281242	0.119354	0.181519	0.195252
ENSG00000120925	RNF170	6.41884	5.23342	4.68697	5.67481	0.593678	0.547049	0.519853	0.563132	0.342552	0.507484	0.14078	0.00102273	0.00732479	0.51655	0.00124006	0.00599609	0.536905	6.90883e-05	0.000844817	0.305376	0.0975259	0.163935	0.152541
ENSG00000163171	CDC42EP3	5.38715	8.23303	4.67197	6.39024	0.547495	0.666834	0.519015	0.594125	-0.635415	0.0940773	0.653261	0.00102273	0.805243	0.0343554	0.00124006	0.789269	0.0380546	6.91117e-05	0.655454	0.00641817	0.184094	0.258433	0.339598
ENSG00000154237	LRRK1	10.6479	7.91438	8.18168	9.17765	0.719942	0.655945	0.667281	0.688502	0.3797	0.271891	-0.0873993	0.00102412	0.23506	0.717788	0.00124146	0.213147	0.732985	6.92586e-05	0.0918434	0.530715	0.11205	0.174643	0.164749
ENSG00000130164	LDLR	0.913692	1.57976	3.21431	1.54511	0.0216117	0.137991	0.412911	0.121628	-1.22927	-2.71664	-0.83495	0.00102764	3.10723e-05	0.0550483	0.00124584	2.1394e-05	0.0606733	6.95729e-05	9.89237e-07	0.0120079	0.368352	0.620451	0.814012
ENSG00000115159	GPD2	4.18051	5.44759	4.80011	4.77787	0.479589	0.55872	0.526721	0.516669	-0.479534	-0.308414	0.114214	0.00103049	0.260008	0.683005	0.00124908	0.236447	0.699861	6.98235e-05	0.106368	0.486536	0.145075	0.218393	0.198943
ENSG00000167173	C15orf39	5.68383	8.24607	17.5011	8.58963	0.561289	0.667281	0.827777	0.669961	-0.589118	-1.84152	-1.12874	0.00103159	2.43825e-09	0.000299928	0.00124963	1.42231e-09	0.000337204	6.99908e-05	1.74741e-11	1.5253e-05	0.17372	0.287671	0.295832
ENSG00000204387	SNHG32	23.338	28.2297	30.2934	26.3776	0.873122	0.9054	0.908807	0.891886	-0.343029	-0.451156	-0.0925436	0.00103159	0.0164461	0.685666	0.00124963	0.0136714	0.702108	6.99936e-05	0.00241935	0.489754	0.0947639	0.157906	0.148384
ENSG00000196371	FUT4	2.30349	3.12752	2.82855	2.7116	0.292176	0.399788	0.372257	0.34601	-0.868408	-0.579632	0.0540259	0.00103672	0.13997	0.875019	0.00125563	0.124565	0.884384	7.03999e-05	0.0434597	0.764471	0.27614	0.409922	0.272667
ENSG00000258230	.	18.8702	11.717	9.29871	14.5218	0.83755	0.752778	0.698107	0.790026	0.578851	0.873401	0.200011	0.00105323	0.00528601	0.466054	0.00127681	0.00430141	0.486051	7.16585e-05	0.000549836	0.258945	0.186439	0.307861	0.250393
ENSG00000187260	WDR86	1.85462	2.4227	2.68226	2.21081	0.210141	0.310884	0.356006	0.27224	-1.34274	-1.46341	-0.0693548	0.00105431	0.0215118	0.767146	0.00127754	0.0180472	0.781123	7.17713e-05	0.00346236	0.599354	0.43395	0.707151	0.310746
ENSG00000161249	DMKN	3.81514	5.61854	2.63803	4.33444	0.45189	0.566873	0.349807	0.488189	-2.3024	0.112251	0.182132	0.00105575	0.684326	0.020035	0.00127836	0.66133	0.0222725	7.18884e-05	0.488139	0.00314803	0.963359	0.449284	0.41139
ENSG00000175274	TP53I11	13.3841	22.6547	31.9689	20.013	0.770928	0.876473	0.91601	0.850896	-0.92589	-1.37858	-0.222824	0.00105785	0.00368733	0.416283	0.00127999	0.00295441	0.437716	7.20515e-05	0.000347461	0.216646	0.29681	0.492036	0.323248
ENSG00000142347	MYO1F	12.4872	22.8569	21.6881	18.0397	0.755403	0.87826	0.862679	0.831909	-0.865985	-0.791841	-0.027082	0.00106197	0.0512672	0.909961	0.00128475	0.0442396	0.917288	7.23916e-05	0.0109098	0.824969	0.264784	0.438057	0.268234
ENSG00000133574	GIMAP4	5.22825	12.3089	2.59428	7.58662	0.538616	0.763724	0.342603	0.639582	-1.97206	0.222373	2.82415	0.00106944	0.431295	0.00514987	0.00129603	0.402737	0.00579191	7.30994e-05	0.229155	0.000532712	0.671829	0.488839	1.41441
ENSG00000125538	IL1B	0.336404	1.12237	1.14434	0.775024	0.00100519	0.0433909	0.0471883	0.00502597	-2.02693	-0.464319	0.0179487	0.00107321	0.209913	0.754376	0.00129944	0.18968	0.769164	7.34012e-05	0.0776959	0.5812	0.791018	0.731288	0.326218
ENSG00000146070	PLA2G7	1.17411	1.63079	0.997976	1.32521	0.0548389	0.151449	0.0269168	0.0689116	-2.46577	0.0977228	0.174116	0.00107321	0.684014	0.0190497	0.00129944	0.660962	0.0212259	7.34369e-05	0.487739	0.00294675	0.866346	0.441413	0.404318
ENSG00000056097	ZFR	39.1774	42.8984	43.0756	41.2657	0.93617	0.946892	0.942704	0.940861	-0.197419	-0.222103	-0.0207082	0.00107453	0.0483016	0.896757	0.00130082	0.0417244	0.905166	7.35873e-05	0.0100728	0.801338	0.0517899	0.0883588	0.0884182
ENSG00000072694	FCGR2B	18.4248	11.8972	20.9254	16.2623	0.833417	0.756631	0.858156	0.813537	0.509669	-0.252176	-0.780723	0.00108412	0.397073	0.00417473	0.00131221	0.369965	0.0047272	7.43048e-05	0.201066	0.000406274	0.153622	0.225956	0.255473
ENSG00000154310	TNIK	1.80259	2.82853	4.00538	2.55966	0.198805	0.366281	0.47434	0.32747	-1.82683	-2.15462	-0.0718216	0.0010883	0.0104425	0.594073	0.00131704	0.00858526	0.611671	7.46519e-05	0.00134098	0.383972	0.608459	1.00223	0.327796
ENSG00000018189	RUFY3	8.22149	11.0191	10.3202	9.65785	0.656894	0.740437	0.722176	0.701513	-0.484147	-0.395565	0.0492181	0.0010894	0.141933	0.874708	0.00131743	0.126419	0.884238	7.47476e-05	0.0443282	0.763999	0.144286	0.22415	0.195557
ENSG00000198574	SH2D1B	1.09525	1.73018	1.19427	1.3606	0.0435584	0.175574	0.0552856	0.0778467	-1.85338	-0.206691	0.121369	0.0010926	0.505011	0.406162	0.00132072	0.475869	0.427019	7.50083e-05	0.294062	0.208347	0.616983	0.45133	0.352184
ENSG00000136051	WASHC4	46.842	32.9845	40.9283	40.4476	0.949573	0.923103	0.938516	0.9398	0.389099	0.0822545	-0.2712	0.00109831	0.774964	0.206776	0.00132812	0.757423	0.220825	7.55025e-05	0.610035	0.0759779	0.113143	0.174741	0.178792
ENSG00000127507	ADGRE2	0.519518	0.901688	2.76218	1.03008	0.00335064	0.0187078	0.364941	0.0235662	-0.957667	-2.89467	-1.67672	0.00110057	2.88134e-08	0.0012772	0.00132933	1.68886e-08	0.00144862	7.56781e-05	3.08403e-10	9.14135e-05	0.307331	0.491203	0.508823
ENSG00000112167	SAYSD1	4.03329	4.97976	4.45922	4.47357	0.468253	0.533255	0.505556	0.498241	-0.392876	-0.23536	0.126619	0.00110088	0.324698	0.602334	0.00132933	0.298406	0.619618	7.57198e-05	0.148245	0.393113	0.111353	0.175745	0.170402
ENSG00000132361	CLUH	13.919	10.0689	12.2523	12.1386	0.778187	0.718769	0.758642	0.754174	0.408928	0.0950035	-0.269985	0.00110189	0.752637	0.221812	0.00132961	0.734471	0.236101	7.58101e-05	0.578636	0.0841194	0.12161	0.183175	0.190119
ENSG00000211665	IGLV3-16	4.41405	7.03145	2.22534	5.09056	0.493829	0.62551	0.288658	0.533423	0.00495857	-0.0110628	-0.0231164	0.00110391	0.993932	0.0887571	0.0013311	0.994528	0.0975981	7.59693e-05	0.987586	0.0230383	0.180905	0.447536	0.337371
ENSG00000163453	IGFBP7	1.09086	1.51282	1.60508	1.33927	0.0426649	0.119674	0.153739	0.0721506	-1.75181	-1.33039	-0.0167463	0.00110649	0.044462	0.880765	0.00133398	0.0381435	0.889665	7.62085e-05	0.00900813	0.774063	0.567332	1.05417	0.317113
ENSG00000251323	LINC02728	2.01333	2.53828	2.12909	2.23816	0.241191	0.330094	0.272017	0.276875	-0.602166	-0.245524	0.211353	0.00110839	0.46134	0.456431	0.00133569	0.432709	0.476645	7.63808e-05	0.255029	0.251032	0.183042	0.261228	0.249185
ENSG00000164164	OTUD4	22.7002	25.1716	27.3544	24.4191	0.868822	0.890546	0.895348	0.881834	-0.219987	-0.361392	-0.130593	0.00110932	0.0023137	0.347155	0.0013366	0.00182881	0.366555	7.65071e-05	0.000192001	0.163862	0.0579313	0.099109	0.0988022
ENSG00000167613	LAIR1	1.44912	3.06425	8.20148	3.16884	0.11018	0.393477	0.667895	0.397722	-1.63188	-2.57438	-0.142001	0.0011105	0.00528854	0.469712	0.00133675	0.00430319	0.489346	7.66427e-05	0.000550305	0.262149	0.640615	0.891256	0.351965
ENSG00000233038	PTPRN2-AS1	0.874462	0.996773	1.41168	1.00885	0.017926	0.0287039	0.103647	0.0213883	-1.67723	-3.27475	-0.458787	0.00111106	0.000144381	0.134623	0.00133675	0.000104558	0.145832	7.68142e-05	6.29437e-06	0.0410777	0.518996	0.768145	0.710924
ENSG00000157557	ETS2	0.723756	1.22133	4.70798	1.55955	0.00949349	0.0567934	0.52136	0.126431	-1.5376	-3.07879	-0.283249	0.00111106	0.000350357	0.161743	0.00133675	0.000263557	0.173989	7.68098e-05	1.85153e-05	0.0532972	0.559937	0.793643	0.467023
ENSG00000151948	GLT1D1	1.80142	2.64799	1.4524	2.07791	0.198526	0.343944	0.114815	0.249958	-1.99693	0.0921974	0.214216	0.00111106	0.791067	0.0334659	0.00133675	0.774378	0.0370193	7.68185e-05	0.634049	0.00619158	0.748433	0.42931	0.437472
ENSG00000125740	FOSB	4.49654	1.92234	10.4525	4.44246	0.498967	0.220137	0.724689	0.496342	1.19411	-0.946523	-2.53031	0.00111126	0.0721686	9.92923e-05	0.00133675	0.0630006	0.000108285	7.68891e-05	0.0173553	3.97295e-06	0.371119	0.62336	0.630031
ENSG00000137726	FXYD6	1.11025	1.89258	0.967154	1.39459	0.0455688	0.213157	0.0239571	0.0859999	-2.13892	0.0584063	0.195408	0.00111706	0.849131	0.0477828	0.0013431	0.836399	0.0527407	7.7332e-05	0.722198	0.00992551	0.745916	0.421972	0.419096
ENSG00000244274	DBNDD2	1.26263	1.68743	3.03472	1.71431	0.0699726	0.165913	0.394594	0.165578	-0.962963	-2.06322	-0.690759	0.00111781	6.58325e-05	0.0795078	0.0013431	4.70403e-05	0.0874383	7.74045e-05	2.41414e-06	0.0197612	0.314145	0.491165	0.529573
ENSG00000166128	RAB8B	29.8819	37.3053	54.6672	36.7816	0.906964	0.935444	0.959346	0.931759	-0.366816	-0.941073	-0.513175	0.00112338	9.14696e-07	0.00849881	0.00134863	5.75643e-07	0.00941814	7.78738e-05	1.57838e-08	0.00103033	0.102843	0.174528	0.179701
ENSG00000148926	ADM	1.56665	2.51075	1.42622	1.91498	0.139387	0.325683	0.107723	0.213548	-1.63366	0.0467862	0.2663	0.00112338	0.883871	0.0501006	0.00134863	0.873818	0.0552682	7.78628e-05	0.779395	0.010573	0.697809	0.403625	0.489577
ENSG00000102753	KPNA3	8.66432	10.0575	8.52531	9.18931	0.669012	0.718378	0.677891	0.688837	-0.27772	-0.0594351	0.20825	0.00112813	0.781022	0.205026	0.00135376	0.763349	0.218879	7.82453e-05	0.61854	0.0750131	0.0762285	0.124777	0.128512
ENSG00000182578	CSF1R	0.768747	1.57492	2.4769	1.35998	0.0115039	0.136148	0.32652	0.0777908	-1.83489	-2.38069	-0.0953778	0.00113245	0.0111168	0.599554	0.001358	0.00916565	0.616726	7.85663e-05	0.00144955	0.390004	0.654837	1.00296	0.333472
ENSG00000102710	SUPT20H	21.9932	24.9907	18.4015	22.5936	0.864076	0.88982	0.836433	0.870888	-0.252072	0.170219	0.421139	0.0011338	0.288167	0.00197212	0.00135841	0.263131	0.00222194	7.86809e-05	0.123917	0.000157708	0.0681311	0.114148	0.120008
ENSG00000157570	TSPAN18	1.32662	2.13936	2.00086	1.75427	0.0824817	0.264924	0.246384	0.175295	-1.52547	-0.50195	0.0676906	0.00113438	0.216734	0.749923	0.00135841	0.196008	0.76516	7.87418e-05	0.0813828	0.574255	0.546035	0.619583	0.322153
ENSG00000095951	HIVEP1	37.577	46.3266	43.5124	41.9683	0.931591	0.951974	0.943653	0.94209	-0.361691	-0.306931	0.0425292	0.00113717	0.142714	0.877359	0.00136154	0.127043	0.886256	7.89992e-05	0.044689	0.767871	0.101627	0.167468	0.158294
ENSG00000147408	CSGALNACT1	2.27585	3.7669	14.7278	4.86282	0.28782	0.455241	0.795052	0.521695	-1.44705	-3.90718	-1.9906	0.00115148	3.84098e-07	0.00558379	0.00137851	2.42667e-07	0.00627172	8.01007e-05	5.82714e-09	0.000592173	0.457745	0.726012	0.784543
ENSG00000289398	.	1.1819	1.49115	1.1827	1.30352	0.0557324	0.113754	0.0532194	0.0646116	-1.08432	-0.165774	0.274087	0.00115171	0.682676	0.266286	0.00137851	0.659413	0.282869	8.01378e-05	0.486124	0.11026	0.334055	0.364209	0.400353
ENSG00000163823	CCR1	0.792478	1.7359	3.4081	1.58348	0.0129	0.177137	0.428045	0.133021	-2.0232	-0.905489	-0.00192935	0.00115296	0.0786836	0.990119	0.00137905	0.0686043	0.989968	8.02463e-05	0.0194699	0.97965	0.89832	1.75105	0.32522
ENSG00000107560	RAB11FIP2	8.38992	9.61637	10.1616	9.15647	0.661306	0.7076	0.718043	0.687999	-0.273943	-0.370872	-0.0852181	0.00115657	0.0148411	0.652764	0.00138316	0.0123079	0.670295	8.05626e-05	0.00211009	0.450195	0.074518	0.125433	0.122152
ENSG00000162889	MAPKAPK2	50.853	59.475	62.0481	56.0394	0.954822	0.966326	0.965209	0.961579	-0.283941	-0.320618	-0.0307413	0.00116207	0.0470458	0.885635	0.00138951	0.0405611	0.893864	8.101e-05	0.00972842	0.782299	0.0775293	0.13001	0.126219
ENSG00000211662	IGLV3-21	70.4374	25.436	55.6328	50.379	0.970905	0.892277	0.960127	0.955381	0.0134934	-0.0475572	-0.0422063	0.00116446	0.303104	0.0021332	0.0013914	0.277669	0.00240893	8.11984e-05	0.13368	0.000173806	0.181519	0.450847	0.340206
ENSG00000062650	WAPL	25.0131	28.991	23.4785	26.3292	0.883453	0.908639	0.875244	0.891718	-0.276199	0.0352505	0.30282	0.00116525	0.880765	0.0511705	0.0013914	0.870107	0.0563758	8.12756e-05	0.774044	0.0108835	0.0748443	0.124225	0.129629
ENSG00000273289	.	1.77068	1.22232	1.1635	1.45767	0.190819	0.056961	0.0503155	0.100631	1.25858	1.57803	0.104717	0.00117049	0.0274486	0.64005	0.00139832	0.0232593	0.656805	8.1758e-05	0.00476276	0.435123	0.554285	1.04983	0.332945
ENSG00000105497	ZNF175	2.55832	2.10986	1.99072	2.29092	0.329536	0.259005	0.244318	0.285642	0.504882	0.425108	-0.033018	0.00117112	0.130712	0.910031	0.00139834	0.116104	0.917376	8.18375e-05	0.0393369	0.825111	0.150263	0.243808	0.205675
ENSG00000137770	CTDSPL2	25.0426	28.2217	25.7363	26.403	0.883621	0.905344	0.887921	0.892165	-0.239301	-0.127272	0.108741	0.0011729	0.422244	0.498561	0.00139951	0.394305	0.518835	8.19837e-05	0.221517	0.288087	0.0630762	0.107083	0.107903
ENSG00000180776	ZDHHC20	37.3267	42.6052	36.1926	39.2181	0.930697	0.946334	0.927961	0.937287	-0.2616	-0.0429134	0.210975	0.00117528	0.835118	0.175071	0.00140039	0.820455	0.187884	8.21939e-05	0.700047	0.0595433	0.0711078	0.117452	0.120802
ENSG00000109171	SLAIN2	16.3395	17.8896	20.3268	17.5893	0.81013	0.836377	0.852963	0.827665	-0.196911	-0.407313	-0.198998	0.00117574	8.27312e-05	0.081434	0.00140039	5.96104e-05	0.0895974	8.22699e-05	3.17243e-06	0.0204142	0.0517203	0.0890131	0.0898317
ENSG00000104611	SH2D4A	2.49998	1.28095	1.10496	1.79688	0.322667	0.0671246	0.041548	0.185514	0.0558675	0.138366	0.0391747	0.00117574	0.0161431	0.640942	0.00140039	0.0134142	0.657892	8.22499e-05	0.00236192	0.436376	0.192806	0.480995	0.337557
ENSG00000069974	RAB27A	4.90493	6.61945	11.8467	6.69413	0.521528	0.609315	0.751829	0.606467	-0.481608	-1.50903	-0.933179	0.00118214	2.57949e-09	0.000284934	0.00140742	1.50374e-09	0.000319739	8.27617e-05	1.87264e-11	1.43419e-05	0.141243	0.235885	0.242798
ENSG00000089692	LAG3	54.1845	21.633	9.88446	34.2767	0.958731	0.86966	0.712235	0.925057	1.37181	6.31704	4.65101	0.00119237	1.68527e-14	5.20261e-08	0.00142051	9.86835e-15	5.58503e-08	8.36109e-05	4.26642e-17	6.08187e-10	0.447364	0.793601	0.792875
ENSG00000264660	.	1.10368	2.30026	1.15494	1.582	0.0446194	0.291841	0.0487519	0.13263	-2.05478	-0.197479	0.100955	0.00119588	0.484353	0.442342	0.0014241	0.455263	0.462848	8.39016e-05	0.275288	0.238442	0.674037	0.461631	0.345723
ENSG00000183576	SETD3	7.00981	8.4204	8.08601	7.73693	0.615234	0.67281	0.664265	0.644329	-0.347424	-0.302362	0.0375977	0.00119732	0.138666	0.887242	0.00142522	0.123215	0.895436	8.40469e-05	0.0428193	0.785175	0.0983526	0.15947	0.150569
ENSG00000116962	NID1	1.0862	1.35025	1.17245	1.20379	0.0421623	0.0803596	0.0518233	0.0471324	-1.84979	-0.313726	0.09012	0.00120014	0.342025	0.592419	0.0014266	0.315083	0.610002	8.429e-05	0.160154	0.382197	0.628203	0.520392	0.336701
ENSG00000272477	.	1.85316	2.20514	5.35598	2.55439	0.21003	0.275144	0.557212	0.326855	-1.22977	-4.5414	-3.01385	0.00120034	1.51407e-13	6.97794e-07	0.0014266	9.17616e-14	7.59282e-07	8.43431e-05	4.50942e-16	1.15604e-08	0.405271	0.593928	0.612552
ENSG00000241990	PRR34-AS1	5.26161	3.35421	2.88689	4.13063	0.540459	0.420338	0.37907	0.474005	0.648554	0.99525	0.223765	0.00120034	0.00500538	0.429476	0.0014266	0.00405935	0.450591	8.43677e-05	0.000512548	0.227621	0.209688	0.359364	0.27675
ENSG00000138623	SEMA7A	7.50473	4.04046	38.6615	11.1511	0.633607	0.476071	0.933825	0.735578	0.797974	-2.41822	-3.40425	0.00120348	3.81323e-08	1.76441e-14	0.00143066	2.26177e-08	1.62326e-14	8.46874e-05	4.29442e-10	4.53247e-17	0.277651	0.435051	0.422568
ENSG00000155111	CDK19	10.1718	7.72177	7.81459	8.83044	0.709052	0.64902	0.655777	0.677835	0.334866	0.291297	-0.0373133	0.00120949	0.14462	0.879595	0.00144014	0.128805	0.888454	8.53289e-05	0.0455815	0.771809	0.0954399	0.156003	0.146973
ENSG00000289424	.	1.66662	2.93398	1.47476	2.13368	0.164405	0.379237	0.120232	0.259452	-1.83527	-0.0754727	0.190584	0.00121106	0.781364	0.213865	0.00144104	0.763525	0.228055	8.54627e-05	0.619479	0.0799154	0.599368	0.407004	0.401149
ENSG00000154822	PLCL2	24.2514	30.628	23.8806	26.6969	0.878818	0.915955	0.877757	0.894064	-0.381019	-0.0478741	0.299711	0.00121224	0.871173	0.155813	0.00144145	0.859951	0.167659	8.5568e-05	0.758045	0.0505775	0.109502	0.16931	0.180613
ENSG00000074211	PPP2R2C	1.37553	1.02433	0.972197	1.17274	0.0936505	0.0313844	0.0246831	0.0424973	2.81064	8.1267	0.105426	0.00121367	1.3726e-41	2.01851e-29	0.00144218	9.15064e-42	1.86899e-29	8.56919e-05	1.53303e-45	9.39348e-33	1.14201	3.27054	0.359654
ENSG00000153179	RASSF3	42.3535	30.9417	16.3286	33.6877	0.941699	0.916792	0.816217	0.923047	0.345209	1.29307	0.896046	0.00122014	5.06622e-13	1.321e-06	0.00145097	3.09602e-13	1.46338e-06	8.63757e-05	1.65979e-15	2.45163e-08	0.100305	0.169608	0.173643
ENSG00000184678	H2BC21	107.727	196.129	102.602	141.633	0.983303	0.991232	0.98146	0.987547	-0.824628	0.00250365	0.533232	0.00122014	0.997911	0.0923445	0.00145097	0.997907	0.101467	8.63537e-05	0.995533	0.0243483	0.262408	0.309251	0.486941
ENSG00000165030	NFIL3	7.43739	12.5037	34.6354	13.7988	0.630871	0.767074	0.924164	0.780309	-0.851547	-2.2367	-1.07727	0.00122457	1.84285e-06	0.0119994	0.00145641	1.177e-06	0.0133031	8.67808e-05	3.60193e-08	0.00160466	0.289027	0.436136	0.484483
ENSG00000156475	PPP2R2B	1.62073	2.32554	1.24995	1.83803	0.152343	0.296029	0.0660636	0.195901	-1.95377	0.337395	3.64378	0.00122833	0.168957	0.000650319	0.00146104	0.151716	0.000730407	8.71385e-05	0.0565958	3.92218e-05	0.650508	0.602403	1.30278
ENSG00000106327	TFR2	1.61014	1.10819	1.51425	1.39753	0.149774	0.0416597	0.131848	0.0865025	0.78743	-0.0117886	-0.608237	0.00123991	0.977814	0.0839015	0.00147534	0.977367	0.0923039	8.80738e-05	0.954279	0.0213092	0.248922	0.2973	0.4211
ENSG00000229056	HECW2-AS1	0.442638	0.524884	5.40599	1.27263	0.00217792	0.00295974	0.560395	0.0585804	-1.6925	-6.47576	-4.29283	0.00124198	2.71614e-12	8.2414e-06	0.00147684	1.60684e-12	9.01658e-06	8.82456e-05	9.96034e-15	2.03423e-07	0.617754	0.839028	0.893312
ENSG00000233005	.	1.70618	2.06549	1.87886	1.87509	0.173898	0.250628	0.219858	0.203887	-0.00851173	-0.00439508	0.00813213	0.00125327	0.559781	0.378813	0.00148974	0.53128	0.399416	8.91412e-05	0.347544	0.186865	0.181178	0.448975	0.336945
ENSG00000091409	ITGA6	2.10919	3.51296	1.96829	2.63802	0.259228	0.433797	0.238901	0.337857	-1.66058	-0.056568	0.205251	0.00125366	0.829709	0.179759	0.00148974	0.814581	0.193081	8.9192e-05	0.691591	0.0618371	0.574335	0.398095	0.410652
ENSG00000213468	FIRRE	2.13202	1.57693	2.39759	1.95663	0.26364	0.13693	0.31457	0.223041	1.12435	-0.222271	-1.49207	0.00125485	0.544051	0.0102191	0.00148974	0.514929	0.0113507	8.92999e-05	0.331697	0.00130513	0.416313	0.395291	0.667868
ENSG00000140990	NDUFB10	13.0342	10.1591	10.9858	11.5755	0.764282	0.721561	0.734964	0.743564	0.289976	0.157002	-0.1242	0.00125521	0.412173	0.513481	0.00148974	0.384631	0.534033	8.93492e-05	0.213333	0.302371	0.0817784	0.13429	0.131068
ENSG00000111885	MAN1A1	16.587	8.70535	17.3099	13.6068	0.814039	0.682191	0.825822	0.777405	0.769153	-0.133013	-0.836643	0.00126466	0.720696	0.0250825	0.00150348	0.70063	0.0277627	9.02572e-05	0.534461	0.00421239	0.249694	0.307242	0.438981
ENSG00000105374	NKG7	12.783	41.633	5.04408	22.8732	0.760429	0.943821	0.540292	0.873011	-2.03508	0.129339	0.23147	0.00127161	0.623814	0.0157193	0.0015127	0.597926	0.0174547	9.08953e-05	0.415948	0.00228382	0.691409	0.443636	0.461284
ENSG00000102174	PHEX	22.8382	8.98042	1.95303	14.0375	0.869437	0.690903	0.235774	0.783883	1.1765	5.57212	4.04979	0.0012775	3.18085e-16	8.69007e-09	0.00152066	1.93611e-16	9.4492e-09	9.14589e-05	6.27097e-19	7.65139e-11	0.464952	0.665499	0.697449
ENSG00000196167	COLCA1	4.28834	2.74517	2.24683	3.354	0.485899	0.355894	0.292567	0.416429	1.09225	1.09731	0.0713332	0.0012788	0.0324913	0.80119	0.0015212	0.0276631	0.81385	9.15761e-05	0.00595682	0.649048	0.371046	0.691516	0.300668
ENSG00000085265	FCN1	2.45168	8.14273	2.25052	4.65512	0.314961	0.663037	0.292958	0.509633	-2.37457	-0.0190669	0.123206	0.0012817	0.922153	0.131285	0.00152403	0.914876	0.142444	9.18315e-05	0.846006	0.0395902	0.943682	0.42324	0.366235
ENSG00000132535	DLG4	1.2333	1.51321	1.47431	1.382	0.0648908	0.119953	0.120065	0.0828726	-0.754426	-0.848133	-0.0861857	0.00128368	0.0291709	0.783389	0.00152655	0.0247728	0.796766	9.20687e-05	0.00516671	0.622369	0.226266	0.374201	0.254943
ENSG00000138073	PREB	3.82254	3.00912	3.68382	3.48069	0.452728	0.38767	0.450885	0.42704	0.392807	-0.00939076	-0.368599	0.00128578	0.977987	0.0815003	0.00152803	0.977427	0.089653	9.22434e-05	0.954521	0.0204369	0.11407	0.176622	0.192261
ENSG00000204455	TRIM51BP	0.379205	0.431413	2.09445	0.675379	0.00122857	0.00161948	0.265371	0.00301558	-3.74026	-8.69238	-3.24709	0.00129056	3.50932e-06	0.016965	0.00153246	2.27315e-06	0.018872	9.26684e-05	7.60382e-08	0.00252196	1.20404	1.76748	2.39607
ENSG00000101210	EEF1A2	1.65514	1.92248	2.61682	1.91472	0.161278	0.220305	0.346457	0.213269	-1.5401	-2.91755	-0.322066	0.00129056	0.000449444	0.177884	0.00153246	0.000341232	0.190818	9.26821e-05	2.51155e-05	0.0609207	0.561392	0.821766	0.494024
ENSG00000025708	TYMP	6.99432	11.1217	13.3994	9.64518	0.614508	0.742559	0.77735	0.701178	-0.742238	-1.06051	-0.187803	0.00129521	0.00690305	0.503016	0.00153817	0.0056454	0.523381	9.31129e-05	0.00078122	0.292131	0.234047	0.381227	0.279663
ENSG00000222489	SNORA79B	11.1781	6.69915	4.20329	8.29754	0.731446	0.612051	0.488636	0.661641	0.637196	1.34864	0.5104	0.00130465	0.00011852	0.0896546	0.00154732	8.63851e-05	0.0985811	9.38216e-05	4.96399e-06	0.0233695	0.200581	0.339289	0.34322
ENSG00000175591	P2RY2	0.930956	1.17578	0.990285	1.03667	0.0231753	0.0502597	0.0261909	0.0247948	-2.78883	-0.360665	0.0148454	0.00130465	0.0945128	0.978158	0.00154732	0.0829166	0.979539	9.38397e-05	0.0250968	0.955068	0.944189	0.646022	0.329122
ENSG00000119917	IFIT3	1.57597	3.62242	2.05697	2.45723	0.141732	0.443625	0.25772	0.312727	-1.6	-0.355734	0.0925658	0.00130851	0.301324	0.643773	0.00154923	0.275997	0.660589	9.41662e-05	0.132515	0.440171	0.536848	0.526788	0.331289
ENSG00000182568	SATB1	18.242	37.2401	164.769	49.2546	0.83163	0.935333	0.988999	0.953873	-1.17915	-3.56724	-2.03097	0.00130851	1.52639e-08	0.00079516	0.00154923	8.8281e-09	0.000893031	9.41956e-05	1.48885e-10	5.04191e-05	0.374472	0.608228	0.66034
ENSG00000267123	SCAT1	0.828195	1.19889	0.859621	0.978875	0.014687	0.0534428	0.013626	0.0184285	-1.5179	-0.0714739	0.215421	0.00130851	0.863834	0.162377	0.00154923	0.851813	0.174682	9.42151e-05	0.746482	0.0535939	0.634384	0.405932	0.415127
ENSG00000114648	KLHL18	14.2077	10.556	8.52479	11.8598	0.782767	0.730776	0.677724	0.748702	0.352011	0.701103	0.300585	0.00130952	0.000250892	0.130801	0.0015494	0.00018479	0.141841	9.43122e-05	1.22595e-05	0.0393831	0.0995602	0.170403	0.168427
ENSG00000159131	GART	18.3621	13.8179	13.092	15.7299	0.832803	0.787737	0.77305	0.807394	0.327325	0.412486	0.0720632	0.00131437	0.0273036	0.759616	0.0015558	0.0231456	0.774202	9.48055e-05	0.00473331	0.589158	0.0948994	0.156918	0.147436
ENSG00000160588	MPZL3	2.06297	2.65158	2.51964	2.3676	0.250796	0.344558	0.332607	0.297984	-0.6805	-0.476881	0.067901	0.00131464	0.170645	0.834361	0.0015558	0.153412	0.846593	9.48752e-05	0.0574597	0.69871	0.212462	0.315298	0.246977
ENSG00000100528	CNIH1	6.58017	7.81669	5.62612	6.91262	0.599598	0.652203	0.570782	0.614564	-0.321368	0.146997	0.464053	0.00131861	0.500843	0.00850656	0.0015619	0.471895	0.00942522	9.53345e-05	0.290121	0.00103163	0.0906001	0.146263	0.156421
ENSG00000281398	SNHG4	11.2772	7.32116	10.1132	9.53595	0.733903	0.635338	0.71687	0.698721	0.556576	0.0799694	-0.363962	0.00132943	0.833482	0.182201	0.00157814	0.81872	0.19576	9.64141e-05	0.697664	0.0630603	0.173611	0.240722	0.266167
ENSG00000281649	EBLN3P	44.7841	53.1872	48.1249	48.6223	0.945775	0.960518	0.950801	0.953147	-0.304127	-0.17931	0.113942	0.00133075	0.362442	0.576631	0.00157988	0.335297	0.596169	9.66087e-05	0.174511	0.364853	0.084416	0.138582	0.137648
ENSG00000150687	PRSS23	1.65793	2.60764	1.14399	1.94843	0.162227	0.338359	0.0471324	0.22131	-1.96651	0.287091	3.49535	0.00133317	0.205108	0.00101687	0.00158142	0.185189	0.00115157	9.68092e-05	0.0751102	6.86168e-05	0.692182	0.552439	1.42707
ENSG00000242534	IGKV2D-28	76.9382	14.2522	220.924	75.4521	0.973921	0.79427	0.991791	0.9742	2.7548	-0.264835	-5.34442	0.00133345	0.0724999	8.95463e-05	0.00158142	0.0633093	9.74502e-05	9.68792e-05	0.0174616	3.49378e-06	1.10577	0.539473	1.51826
ENSG00000120686	UFM1	23.7319	25.3018	24.2063	24.4249	0.875468	0.891383	0.879935	0.88189	-0.162064	-0.116269	0.0471229	0.00134238	0.25942	0.703335	0.00159341	0.235974	0.719006	9.7703e-05	0.106021	0.51178	0.0431507	0.0730549	0.073767
ENSG00000196150	ZNF250	4.65979	5.88058	5.17925	5.22287	0.508405	0.578824	0.548054	0.54018	-0.449647	-0.20444	0.184958	0.00134843	0.465063	0.465458	0.001602	0.436246	0.485478	9.83189e-05	0.25804	0.258422	0.130029	0.200314	0.197614
ENSG00000165168	CYBB	4.70177	11.3645	17.459	9.36953	0.511364	0.746691	0.82733	0.69403	-1.30447	-1.4237	-0.0717003	0.00135627	0.0295203	0.777236	0.0016098	0.02507	0.791252	9.90572e-05	0.00525004	0.612995	0.47191	0.762086	0.312255
ENSG00000188732	FAM221A	1.81183	2.18957	2.18642	2.02043	0.200536	0.272854	0.28151	0.237226	-0.532491	-0.567497	-0.0438658	0.00135627	0.0500141	0.885747	0.0016098	0.0431559	0.893914	9.90339e-05	0.010551	0.782439	0.171801	0.272312	0.214529
ENSG00000181444	ZNF467	1.59059	2.55801	1.40743	1.94121	0.145474	0.332663	0.102586	0.219523	-1.77035	-0.0329396	0.199606	0.00135627	0.880367	0.16302	0.0016098	0.869926	0.175346	9.90674e-05	0.773155	0.0538748	0.628068	0.403701	0.411118
ENSG00000177570	SAMD12	1.15364	2.53904	2.764	1.95671	0.0521025	0.33015	0.365276	0.223153	-2.25936	-0.344875	0.00423171	0.00136123	0.136962	0.899859	0.00161578	0.121657	0.907332	9.95258e-05	0.0420489	0.807178	0.836125	0.616447	0.326361
ENSG00000197020	ZNF100	6.35244	8.47075	9.30248	7.65875	0.590439	0.674708	0.698219	0.641872	-0.483685	-0.643797	-0.124671	0.0013671	0.0151437	0.641653	0.00162072	0.0125643	0.658388	0.000100036	0.00216947	0.437294	0.14768	0.2409	0.204678
ENSG00000120008	WDR11	56.9155	74.5423	58.5075	64.0962	0.961579	0.974479	0.962473	0.967778	-0.429894	-0.115944	0.258642	0.0013671	0.692831	0.275702	0.00162072	0.670555	0.293014	0.000100062	0.498862	0.116129	0.127698	0.193296	0.201356
ENSG00000171867	PRNP	10.3907	13.7674	28.7594	14.6694	0.714525	0.786676	0.902664	0.792707	-0.433085	-1.5016	-0.988942	0.00136729	8.79634e-11	3.28352e-05	0.00162072	5.1846e-11	3.62319e-05	0.000100102	4.34907e-13	1.05618e-06	0.1314	0.215468	0.218772
ENSG00000005339	CREBBP	50.701	54.8039	58.8236	53.6183	0.954766	0.962194	0.962864	0.958955	-0.192661	-0.318619	-0.117669	0.00137033	0.00263203	0.347726	0.00162328	0.00208646	0.367144	0.00010035	0.000226158	0.164233	0.0518723	0.0882539	0.0878783
ENSG00000131080	EDA2R	1.82744	1.38962	1.45375	1.59538	0.204222	0.0898531	0.115262	0.135645	0.102316	0.250496	-0.0142908	0.00137089	0.123541	0.935853	0.0016233	0.109558	0.940843	0.000100442	0.0363969	0.870613	0.222296	0.532129	0.324844
ENSG00000107551	RASSF4	1.88899	2.70564	1.586	2.16112	0.21701	0.350813	0.147652	0.26431	-1.02092	0.0626741	0.790918	0.00137195	0.892156	0.058628	0.00162331	0.882298	0.0648431	0.000100545	0.793709	0.0130939	0.345715	0.345294	0.710223
ENSG00000166523	CLEC4E	2.05656	3.44457	1.68807	2.54263	0.249679	0.427375	0.172837	0.325348	-2.23461	0.0699316	0.143713	0.00137268	0.822018	0.0414909	0.00162331	0.806636	0.0460025	0.000100624	0.680057	0.0082284	0.976194	0.434218	0.379941
ENSG00000258824	.	2.10907	2.57429	2.15401	2.29906	0.259172	0.334506	0.276093	0.287597	-0.443762	-0.133469	0.242833	0.00137565	0.662745	0.321291	0.00162618	0.638197	0.339873	0.000100892	0.462173	0.146031	0.131232	0.204591	0.208715
ENSG00000214013	GANC	18.7007	14.8194	15.0853	16.5949	0.835874	0.802926	0.799855	0.816887	0.252386	0.204285	-0.0482696	0.00137983	0.196195	0.802593	0.00163048	0.176864	0.814957	0.00010125	0.0702273	0.651309	0.0708285	0.117274	0.113941
ENSG00000101109	STK4	103.364	117.618	125.954	112.594	0.982353	0.985481	0.985592	0.984252	-0.25646	-0.371321	-0.102447	0.00139542	0.00960145	0.554632	0.00164951	0.00790185	0.573034	0.000102524	0.0012082	0.342406	0.0698023	0.119304	0.11757
ENSG00000289834	.	1.19666	0.829827	0.885752	1.00258	0.0588038	0.0131792	0.0161948	0.0207182	1.17213	0.214297	-0.198792	0.00140255	0.502384	0.428488	0.00166023	0.473466	0.44958	0.000103283	0.291528	0.226787	0.448668	0.413445	0.359192
ENSG00000178974	FBXO34	10.4241	12.9172	18.2827	12.6665	0.715139	0.773776	0.835595	0.762216	-0.376485	-0.883111	-0.440558	0.00141381	1.42729e-05	0.0323818	0.0016729	9.59285e-06	0.0356607	0.000104165	3.94278e-07	0.00592652	0.110407	0.182757	0.184511
ENSG00000164120	HPGD	0.845116	1.02614	4.12547	1.44343	0.0159156	0.0317194	0.48428	0.0977271	-1.58499	-4.34797	-2.1231	0.00141505	6.73471e-07	0.00672185	0.0016733	4.23188e-07	0.00752189	0.000104283	1.11073e-08	0.000755255	0.547909	0.80177	0.938951
ENSG00000184988	TMEM106A	8.21935	6.08876	7.04825	7.19412	0.656782	0.587536	0.629642	0.625175	0.376059	0.0871396	-0.256316	0.00141987	0.759559	0.232638	0.00167834	0.741335	0.247534	0.000104691	0.588987	0.0904596	0.111258	0.173659	0.174744
ENSG00000256269	HMBS	2.154	1.50935	1.66541	1.82222	0.267661	0.118948	0.167644	0.192662	0.503339	0.450736	-0.0141468	0.00142534	0.111385	0.969378	0.001685	0.098298	0.970752	0.000105201	0.0315364	0.93763	0.15178	0.247856	0.205646
ENSG00000127081	ZNF484	6.23094	7.14259	7.15377	6.7374	0.585246	0.629363	0.633216	0.60803	-0.280419	-0.309081	-0.0236142	0.00144233	0.0589433	0.916855	0.00170457	0.0511242	0.922734	0.000106642	0.0131995	0.836677	0.0775898	0.130638	0.12605
ENSG00000100485	SOS2	21.9632	24.0158	28.4367	23.8099	0.863964	0.88485	0.901268	0.878707	-0.204195	-0.473773	-0.25521	0.0014425	1.1413e-05	0.0282554	0.00170457	7.6303e-06	0.0311295	0.000106708	2.99979e-07	0.00495612	0.0552711	0.0952703	0.0949924
ENSG00000126262	FFAR2	0.801229	1.38858	1.10909	1.08145	0.0134584	0.0894622	0.0425532	0.0297091	-1.7983	-0.268829	0.0591964	0.0014425	0.3565	0.574117	0.00170457	0.329257	0.593953	0.000106708	0.170356	0.362236	1.04057	0.513072	0.334014
ENSG00000137040	RANBP6	24.7597	28.0085	21.7951	25.5596	0.881778	0.904842	0.864076	0.888144	-0.246975	0.0964002	0.340203	0.00144323	0.593554	0.0145109	0.00170478	0.566482	0.0160543	0.000106816	0.383317	0.00204909	0.0687874	0.113933	0.117801
ENSG00000186141	POLR3C	19.2767	15.066	18.3945	17.4807	0.841626	0.806668	0.836265	0.826213	0.267299	-0.0306922	-0.291404	0.00144432	0.890633	0.0580193	0.00170509	0.880929	0.0641831	0.000106978	0.790852	0.0129105	0.0755046	0.123084	0.125991
ENSG00000181104	F2R	2.8757	4.74583	3.11402	3.6487	0.368962	0.520634	0.403474	0.440051	-1.54177	-0.28685	0.115207	0.00144517	0.36589	0.576364	0.00170509	0.338634	0.595846	0.000107122	0.177099	0.364555	0.494323	0.470791	0.340022
ENSG00000269388	.	3.41299	1.95834	2.93808	2.7652	0.420003	0.227453	0.384598	0.352879	0.969478	0.0624754	-0.46184	0.00144517	0.880076	0.160825	0.00170509	0.869602	0.173012	0.000107103	0.772575	0.0528688	0.293108	0.334691	0.479018
ENSG00000268655	.	3.391	2.04831	1.78769	2.60584	0.417658	0.246161	0.199308	0.334227	1.34902	5.71629	3.79217	0.0014504	7.24738e-06	0.00240042	0.00171102	4.78026e-06	0.0027183	0.00010759	1.7592e-07	0.000200985	0.50247	1.24129	1.33093
ENSG00000197766	CFD	0.762812	1.24757	3.80145	1.4416	0.011113	0.0609259	0.459429	0.0973921	-1.25809	-3.43689	-1.69734	0.00146931	1.02563e-06	0.00801013	0.00173483	6.47516e-07	0.00887417	0.000109184	1.808e-08	0.000952486	0.434657	0.657245	0.739326
ENSG00000125449	ARMC7	2.65689	3.13114	2.18296	2.76703	0.341822	0.400123	0.280896	0.353158	-0.369873	0.233832	0.60623	0.0014757	0.319765	0.00297821	0.00174214	0.293697	0.0033476	0.000109741	0.145	0.000265273	0.106942	0.175219	0.191888
ENSG00000138678	GPAT3	0.757003	0.927387	1.2429	0.90203	0.0109454	0.0208298	0.0651142	0.0120623	-1.31185	-1.69387	-0.121552	0.00148307	0.0130652	0.634481	0.00175018	0.0108021	0.651255	0.000110345	0.00179461	0.428642	0.44056	0.722373	0.325197
ENSG00000227394	RPL11P1	5.91506	4.07026	4.1813	4.91168	0.571453	0.477858	0.487575	0.523985	0.657665	0.562695	-0.00114409	0.00148857	0.113672	0.985861	0.00175642	0.100495	0.986998	0.000110837	0.032387	0.972158	0.213239	0.352332	0.245441
ENSG00000164483	SAMD3	3.97255	8.5139	2.60249	5.53647	0.463953	0.675993	0.344223	0.556542	-1.67578	0.177687	1.92312	0.00149406	0.562222	0.0124244	0.00176222	0.533537	0.0137758	0.000111301	0.350001	0.00167797	0.570075	0.446058	1.41215
ENSG00000167851	CD300A	1.5509	3.08314	3.58014	2.47898	0.134975	0.395488	0.442509	0.315519	-1.55383	-1.35724	-0.0325799	0.00149845	0.0432804	0.851447	0.00176673	0.0371284	0.861945	0.000111685	0.00870828	0.726157	0.536949	0.931741	0.314892
ENSG00000125148	MT2A	10.8048	21.0529	20.5826	16.4023	0.723963	0.864299	0.854805	0.815379	-0.949197	-0.671769	0.0211701	0.00150004	0.108731	0.964331	0.00176748	0.095927	0.966122	0.000111831	0.0304457	0.927245	0.337189	0.501357	0.282723
ENSG00000123689	G0S2	3.37948	9.17855	6.31465	6.12941	0.416485	0.696041	0.600101	0.582789	-0.0995334	-0.118073	0.0727571	0.00151364	0.667131	0.303859	0.00178544	0.643042	0.321786	0.00011307	0.467405	0.134217	0.220421	0.441139	0.342951
ENSG00000131446	MGAT1	22.5292	15.7054	10.0436	17.8418	0.867817	0.813648	0.715195	0.830234	0.404153	1.10239	0.616835	0.00151513	5.93478e-07	0.00577694	0.00178544	3.71297e-07	0.00646266	0.000113266	9.6002e-09	0.000618224	0.123219	0.20479	0.210577
ENSG00000221164	SNORA11F	5.00633	2.81	2.15768	3.68567	0.526777	0.364103	0.276819	0.443514	0.75523	1.06719	0.173887	0.00151513	0.00917327	0.517713	0.00178544	0.00756226	0.537819	0.000113236	0.00113981	0.306652	0.250952	0.428974	0.293061
ENSG00000100453	GZMB	3.291	8.89295	2.51282	5.3667	0.409616	0.688111	0.331714	0.547104	-1.96879	-0.0520228	0.133299	0.00152001	0.83887	0.184215	0.00179094	0.825003	0.197771	0.000113715	0.706093	0.0640351	0.707256	0.420296	0.3661
ENSG00000137842	TMEM62	25.5296	20.2139	24.9041	23.3407	0.885743	0.857988	0.883733	0.876026	0.257523	-0.0513556	-0.303058	0.00152162	0.80158	0.0393383	0.00179281	0.785149	0.0435234	0.000113934	0.649533	0.00766101	0.071682	0.118421	0.1222
ENSG00000253120	IGLV2-34	1.59615	1.89868	3.24881	1.98061	0.146423	0.214218	0.416094	0.228123	-0.0191473	-0.182074	-0.0614695	0.00153161	2.48067e-08	0.00102601	0.00180504	1.449e-08	0.00116154	0.000114812	2.58128e-10	6.94055e-05	0.182153	0.504629	0.34419
ENSG00000171109	MFN1	25.2421	18.8681	16.917	21.4001	0.884738	0.846205	0.822416	0.862791	0.332105	0.502564	0.144913	0.00153346	0.00739978	0.498561	0.00180539	0.00606411	0.518835	0.000115036	0.000856771	0.288078	0.0955587	0.160117	0.152005
ENSG00000142185	TRPM2	1.25694	1.44132	1.74907	1.40847	0.069135	0.10186	0.188641	0.0892947	-1.52989	-2.15624	-0.129566	0.00153346	0.00919834	0.544898	0.00180539	0.00757737	0.564015	0.000115024	0.00114378	0.332481	0.595822	0.940766	0.341678
ENSG00000290879	.	1.89814	2.32908	2.022	2.08735	0.21835	0.2967	0.251298	0.251578	-1.28884	-0.520127	0.0761422	0.00154127	0.207221	0.78719	0.00181435	0.187081	0.800403	0.000115708	0.0762136	0.62845	0.420807	0.555486	0.312744
ENSG00000176083	ZNF683	2.3424	4.69313	1.44805	3.12217	0.297649	0.51773	0.114034	0.393477	-2.19374	0.256361	4.06796	0.00154952	0.191776	0.00106772	0.00182427	0.172795	0.00120752	0.000116443	0.0678334	7.29622e-05	0.815244	0.53828	1.69566
ENSG00000145495	MARCHF6	32.51	36.4515	32.3075	34.0259	0.917351	0.933322	0.917295	0.92422	-0.236221	-0.0782091	0.153718	0.00155841	0.658087	0.31015	0.00183494	0.633302	0.32835	0.000117226	0.456365	0.138422	0.0652433	0.109325	0.110379
ENSG00000111679	PTPN6	74.1184	53.6523	44.8469	61.3738	0.972748	0.960909	0.946278	0.9656	0.362712	0.574093	0.176498	0.00156278	0.00496859	0.429843	0.00183939	0.00403028	0.450791	0.000117613	0.000507301	0.227925	0.107801	0.180335	0.166319
ENSG00000134070	IRAK2	4.71654	2.70801	4.23562	3.85018	0.512314	0.351371	0.491093	0.45619	0.734899	0.0411356	-0.463108	0.00156629	0.926763	0.136498	0.0018442	0.920466	0.147918	0.000118024	0.854876	0.0418635	0.256736	0.295616	0.39116
ENSG00000181631	P2RY13	3.27553	7.46749	2.72267	4.83352	0.408164	0.639973	0.360697	0.520188	-1.9277	0.0503891	0.217944	0.00157292	0.917867	0.0683704	0.00185176	0.910724	0.0753865	0.000118611	0.838708	0.0160574	0.680874	0.414545	0.439331
ENSG00000133246	PRAM1	2.06185	3.24075	2.48598	2.59316	0.250572	0.410901	0.328196	0.332552	-0.990069	-0.48875	0.0924504	0.00157678	0.233634	0.759491	0.00185488	0.211868	0.774099	0.000118934	0.0910295	0.588863	0.31107	0.442128	0.293201
ENSG00000267074	.	2.29887	3.8851	1.44986	2.78559	0.291394	0.465181	0.114201	0.355727	-1.12118	1.75779	3.19782	0.00157697	0.00509957	2.00486e-06	0.00185488	0.00414714	2.17194e-06	0.000119018	0.00052618	3.96637e-08	0.353558	0.706952	0.688936
ENSG00000187164	SHTN1	1.43985	2.1519	1.64152	1.75199	0.107723	0.26727	0.161836	0.174792	-1.99444	-0.271532	0.0759316	0.00158551	0.339041	0.626544	0.00186446	0.312246	0.643424	0.000119737	0.158098	0.419212	0.791686	0.50209	0.337948
ENSG00000105854	PON2	2.11475	4.24909	3.45925	3.16932	0.260959	0.490199	0.433238	0.397833	-1.45862	-0.845291	-0.000158466	0.00159354	0.0863255	0.9861	0.00187413	0.0756013	0.987019	0.000120462	0.0221691	0.97277	0.584253	0.939311	0.312397
ENSG00000114013	CD86	6.7433	12.4054	9.77071	9.45424	0.605406	0.765622	0.709443	0.696376	-0.875128	-0.530913	0.0651299	0.00159748	0.181949	0.83614	0.0018776	0.163462	0.848348	0.00012079	0.0629495	0.701788	0.292605	0.422979	0.278052
ENSG00000167083	GNGT2	0.941291	1.31804	1.26029	1.14057	0.0241805	0.0742168	0.0683532	0.0380857	-1.41896	-0.703685	0.0245012	0.00161068	0.129373	0.907229	0.00189379	0.114969	0.914466	0.000121938	0.0387918	0.820527	0.551798	0.795006	0.308323
ENSG00000104490	NCALD	1.8036	2.81164	1.59551	2.16617	0.199028	0.364383	0.150556	0.265427	-1.75025	0.0247358	0.24365	0.00161732	0.985211	0.091631	0.00190183	0.984839	0.100763	0.000122561	0.97032	0.0240894	0.580735	0.40477	0.4591
ENSG00000178538	CA8	1.12602	1.39574	2.61693	1.47159	0.0478025	0.0913051	0.346513	0.104373	-1.60202	-4.49976	-1.94031	0.00162373	4.83499e-06	0.0156635	0.00191145	3.15606e-06	0.017392	0.000123288	1.09802e-07	0.00227367	0.867912	1.10144	1.14066
ENSG00000244482	LILRA6	2.32981	4.2975	1.77801	3.01415	0.296029	0.493159	0.196962	0.382532	-1.46925	0.120171	0.477003	0.00163525	0.738151	0.0316961	0.00192524	0.719417	0.0349732	0.000124285	0.558269	0.00576148	0.561981	0.410325	1.069
ENSG00000141979	.	0.921736	1.21155	0.995849	1.0475	0.0222818	0.0550623	0.0265818	0.0260792	-0.0458531	-0.146423	0.015108	0.0016401	0.209727	0.785269	0.00193131	0.189494	0.798595	0.000124807	0.077588	0.625587	0.188954	0.475767	0.333124
ENSG00000176542	USF3	16.7474	18.7272	25.1312	18.8726	0.815715	0.845033	0.885017	0.839783	-0.227967	-0.679164	-0.428615	0.00164084	1.3105e-08	0.00063084	0.00193131	7.61084e-09	0.00071022	0.000124893	1.23681e-10	3.78003e-05	0.0632925	0.10869	0.109816
ENSG00000113966	ARL6	1.65716	1.93845	1.53315	1.74774	0.161948	0.223432	0.137544	0.17334	-0.475003	0.0192958	0.440069	0.0016704	0.959954	0.0861513	0.00197402	0.956542	0.0945753	0.000127765	0.918659	0.0220955	0.147527	0.215935	0.243679
ENSG00000141086	CTRL	2.28795	2.81196	2.84412	2.5832	0.289663	0.364494	0.374155	0.331155	-0.489454	-0.613386	-0.100632	0.00167612	0.0215265	0.71497	0.00197942	0.0180504	0.72997	0.000128297	0.00346654	0.527197	0.146635	0.24061	0.202748
ENSG00000011523	CEP68	17.7456	12.1217	12.8141	14.7437	0.826046	0.760764	0.767968	0.793991	0.456694	0.3386	-0.07462	0.00167663	0.214294	0.789087	0.00197942	0.193875	0.802132	0.00012837	0.0800993	0.63114	0.140793	0.219253	0.194474
ENSG00000169397	RNASE3	1.5757	1.89517	1.43898	1.67923	0.141676	0.213436	0.111353	0.157424	-1.97717	-0.267561	0.0582223	0.00167685	0.311767	0.648716	0.00197942	0.285927	0.665799	0.000128446	0.139509	0.445684	0.878336	0.509735	0.333923
ENSG00000060642	PIGV	2.25267	2.78806	2.21932	2.45765	0.284246	0.360976	0.287541	0.312839	-0.459479	-0.0347584	0.361204	0.00167989	0.923482	0.142826	0.00198178	0.916357	0.154267	0.00012871	0.848876	0.0447372	0.139671	0.205995	0.229849
ENSG00000250050	MTND4P9	5.80384	3.87452	3.89091	4.73846	0.566427	0.46412	0.466186	0.514436	0.648186	0.277874	-0.171892	0.00169634	0.446058	0.528451	0.00200286	0.41757	0.548862	0.000130191	0.241632	0.316592	0.210925	0.3015	0.26441
ENSG00000198934	MAGEE1	1.9789	2.63445	2.04666	2.24733	0.234713	0.342157	0.255431	0.278271	-0.70984	-0.115904	0.346048	0.00170445	0.769799	0.234993	0.00201218	0.752307	0.250229	0.000130909	0.602745	0.0918078	0.227802	0.287902	0.342734
ENSG00000111639	MRPL51	9.74651	6.3984	5.42126	7.73605	0.699056	0.600324	0.561177	0.644273	0.568002	0.793493	0.161102	0.00171934	0.0112144	0.562428	0.00202761	0.00924665	0.58175	0.000132266	0.00146921	0.350213	0.178741	0.304633	0.241156
ENSG00000246526	LINC02481	1.383	1.68144	1.25314	1.47938	0.0953259	0.164461	0.0667895	0.105936	-1.01644	0.261809	1.38273	0.00171934	0.484961	0.0107795	0.00202761	0.455772	0.0119366	0.000132277	0.275814	0.00139517	0.328183	0.409461	0.679406
ENSG00000173041	ZNF680	9.41737	11.309	8.02825	9.93725	0.691015	0.745798	0.662255	0.708326	-0.334341	0.134151	0.462269	0.00171952	0.574793	0.0142229	0.00202761	0.546077	0.015749	0.000132322	0.362984	0.00199996	0.0992367	0.156146	0.168899
ENSG00000109920	FNBP4	62.2137	69.7714	66.8203	65.9232	0.965935	0.972469	0.968671	0.969286	-0.234486	-0.181451	0.0527897	0.00171967	0.224835	0.775922	0.00202761	0.203554	0.790103	0.000132366	0.0858685	0.611078	0.0644337	0.109697	0.109034
ENSG00000154608	CEP170P1	2.91021	2.40905	2.71729	2.68232	0.372201	0.309153	0.359915	0.342939	0.298033	0.0155173	-0.269096	0.00172136	0.955903	0.126591	0.00202836	0.952257	0.137542	0.000132528	0.910938	0.0376212	0.0857609	0.138574	0.143118
ENSG00000135363	LMO2	2.33907	3.55053	4.597	3.17788	0.29737	0.436812	0.514436	0.39895	-1.18731	-1.38785	-0.0955184	0.00172757	0.0199054	0.683455	0.0020364	0.016667	0.700037	0.000133167	0.00311989	0.48709	0.387519	0.639838	0.308745
ENSG00000112701	SENP6	46.3741	51.866	53.0589	49.606	0.948847	0.959066	0.957447	0.95432	-0.241398	-0.287532	-0.0392323	0.00173213	0.0432474	0.835471	0.00204151	0.0370888	0.847772	0.000133615	0.00869693	0.700915	0.0674397	0.113627	0.112151
ENSG00000163564	PYHIN1	52.7334	91.8381	16.1109	62.2102	0.957279	0.980566	0.812699	0.966382	-0.825644	1.57183	2.63367	0.00173402	0.000766093	5.22841e-08	0.00204347	0.000587547	5.59297e-08	0.000133858	4.80906e-05	6.12175e-10	0.290357	0.500497	0.48425
ENSG00000173762	CD7	3.72584	8.33779	2.55748	5.34991	0.446362	0.670241	0.338024	0.546267	-1.68887	0.0335076	0.234896	0.00174703	0.942755	0.0785627	0.00206162	0.938183	0.0865279	0.000135162	0.883913	0.0194222	0.580797	0.405347	0.448658
ENSG00000141068	KSR1	2.18758	2.95723	5.22524	2.97814	0.27425	0.38175	0.550902	0.3784	-0.598727	-1.5818	-0.815158	0.00175139	2.27001e-06	0.0112846	0.00206738	1.46995e-06	0.0124625	0.000135655	4.5805e-08	0.00148239	0.188831	0.311571	0.328405
ENSG00000276603	.	3.78183	2.84121	3.56677	3.37774	0.450047	0.367622	0.441392	0.418886	0.504602	0.0246756	-0.410302	0.00176486	0.951773	0.121779	0.00208502	0.948158	0.132538	0.000136929	0.901457	0.0356241	0.166175	0.224945	0.252844
ENSG00000161381	PLXDC1	1.80689	2.46902	1.49959	2.01763	0.199643	0.31887	0.128162	0.236276	-1.92358	0.35902	4.10305	0.00176838	0.0911348	0.000324537	0.0020879	0.0799443	0.00036232	0.000137234	0.0239081	1.68367e-05	0.66421	0.644396	1.36495
ENSG00000287502	.	2.6972	1.91084	1.9651	2.27061	0.347127	0.217122	0.238287	0.281957	0.712934	0.487353	-0.0569386	0.00177233	0.176206	0.860358	0.00209009	0.158311	0.87056	0.000137619	0.0600494	0.741048	0.240285	0.36344	0.255081
ENSG00000278864	.	3.23208	2.6424	2.92935	2.95177	0.404702	0.343274	0.383705	0.374937	0.512205	0.164146	-0.251317	0.00177233	0.623026	0.342527	0.00209009	0.597473	0.361872	0.00013764	0.414973	0.160515	0.167094	0.234552	0.234339
ENSG00000095787	WAC	83.1606	92.455	97.6639	89.1429	0.976378	0.980845	0.98012	0.979114	-0.221435	-0.31028	-0.0801533	0.00177304	0.01505	0.617783	0.00209009	0.0124934	0.634424	0.000137728	0.00215025	0.409061	0.0611566	0.104397	0.102799
ENSG00000196074	SYCP2	3.76876	2.18217	1.98747	2.85918	0.449489	0.271961	0.243759	0.36455	0.981202	0.915155	0.0559079	0.00177394	0.045587	0.844568	0.00209037	0.0391621	0.855811	0.000137864	0.00932088	0.714611	0.324157	0.609734	0.290672
ENSG00000290020	.	1.66353	2.84914	3.51483	2.42684	0.163623	0.368571	0.437594	0.307868	-1.17405	-1.98667	-0.294734	0.00177545	0.00195302	0.309142	0.00209189	0.00153976	0.327363	0.000138081	0.000155601	0.137728	0.389624	0.63655	0.410431
ENSG00000225091	SNORA71A	8.69665	4.06141	1.64484	5.74234	0.669738	0.477244	0.162897	0.565756	0.958227	2.35557	0.913558	0.00178889	2.52744e-05	0.0353747	0.00210796	1.73702e-05	0.0392917	0.000139259	7.69227e-07	0.00669719	0.345861	0.572093	0.698673
ENSG00000136830	NIBAN2	1.02546	1.35808	1.08444	1.16561	0.0333948	0.0818116	0.0375272	0.0414363	-1.4725	-0.254623	0.136198	0.00179007	0.492896	0.461261	0.00210806	0.464039	0.481516	0.000139384	0.283018	0.254941	0.489334	0.446757	0.348068
ENSG00000019991	HGF	0.889694	1.05205	2.52682	1.21659	0.018987	0.0351259	0.333445	0.0490869	-1.63153	-5.32172	-3.18389	0.00179324	1.81685e-09	0.000146983	0.00211101	1.05766e-09	0.000164012	0.000139696	1.23348e-11	6.42969e-06	0.531909	0.810329	0.914522
ENSG00000289044	.	3.08177	2.14214	2.38131	2.60006	0.390462	0.265315	0.312559	0.333222	0.96555	0.562897	-0.0328119	0.00179552	0.169848	0.897115	0.00211294	0.152512	0.905166	0.000139943	0.057045	0.802112	0.352804	0.53697	0.28853
ENSG00000256235	SMIM3	1.24957	1.64758	2.19999	1.55868	0.067683	0.15614	0.283688	0.12604	-1.58612	-1.59827	-0.0512318	0.00180912	0.0304779	0.771829	0.00213071	0.0258751	0.785433	0.000141238	0.00547291	0.605713	0.584899	0.991175	0.320304
ENSG00000173163	COMMD1	10.0575	7.65268	7.93406	8.77149	0.707265	0.64673	0.659854	0.675881	0.318341	0.233078	-0.0754778	0.00183263	0.250889	0.743215	0.00216172	0.228067	0.757764	0.000143415	0.100998	0.565743	0.0939254	0.152984	0.146454
ENSG00000153563	CD8A	11.0791	26.0688	2.7539	15.6299	0.729045	0.895404	0.363713	0.806165	-1.95762	1.89446	5.13033	0.00183633	0.0194854	1.29192e-05	0.0021653	0.0162718	1.43416e-05	0.000143773	0.0030341	3.49188e-07	0.735381	2.69731	1.36536
ENSG00000162694	EXTL2	1.45083	1.71053	1.65649	1.58591	0.110739	0.17105	0.165243	0.133412	-0.60499	-0.668524	-0.0680443	0.00184114	0.042905	0.826556	0.00217018	0.036803	0.838118	0.000144218	0.00860309	0.687082	0.195892	0.317705	0.232658
ENSG00000211959	IGHV4-39	55.4392	3.78846	86.9846	40.2176	0.960071	0.456916	0.977327	0.939465	0.021526	0.00991422	-0.0805603	0.00184509	0.873508	0.173175	0.00217423	0.862502	0.186007	0.000144665	0.762026	0.0586866	0.182636	0.445859	0.34965
ENSG00000289318	.	2.47851	1.74169	1.83873	2.08622	0.319596	0.178478	0.211537	0.25141	0.69078	0.392893	-0.103999	0.00184549	0.270083	0.7301	0.00217423	0.246094	0.74524	0.00014473	0.112692	0.547578	0.225565	0.334544	0.257202
ENSG00000158825	CDA	1.98154	3.46353	1.62832	2.50699	0.235383	0.429218	0.158765	0.319875	-1.70421	0.0747472	0.200404	0.00184627	0.783548	0.0404304	0.00217477	0.766034	0.0447796	0.000144887	0.622641	0.00795572	0.871819	0.421664	0.421481
ENSG00000165795	NDRG2	1.4656	2.30777	1.98094	1.87928	0.114536	0.292902	0.241972	0.205115	-1.01147	-0.571926	0.0512469	0.00185719	0.179873	0.852219	0.00218642	0.161596	0.862563	0.000145786	0.0619148	0.727593	0.348718	0.49751	0.29444
ENSG00000250896	RNPS1P1	4.13829	2.18314	2.35919	3.08427	0.476071	0.272072	0.308985	0.389624	0.929616	0.346286	-0.126773	0.00185807	0.379213	0.608498	0.00218667	0.351707	0.625956	0.000145925	0.187196	0.399616	0.351465	0.424836	0.304291
ENSG00000261158	.	1.27114	1.00769	0.897872	1.10765	0.0720389	0.0294857	0.0172558	0.0327805	1.79779	2.55517	0.114825	0.00187674	0.00583158	0.419393	0.00221045	0.00475367	0.44039	0.000147635	0.0006257	0.219248	0.733404	1.37948	0.349143
ENSG00000167930	FAM234A	3.80672	5.87422	4.80016	4.77861	0.451444	0.578489	0.526777	0.516725	-0.684074	-0.270408	0.184916	0.00187977	0.450805	0.508847	0.00221242	0.421938	0.529986	0.000148005	0.245924	0.297712	0.229441	0.306086	0.281316
ENSG00000290791	.	11.1364	21.0908	13.5116	15.4288	0.730441	0.864801	0.778522	0.803429	-1.02178	-0.155856	0.228391	0.00187977	0.664486	0.31773	0.00221242	0.640202	0.335988	0.000148013	0.464698	0.143555	0.358612	0.366988	0.377627
ENSG00000291200	RHOXF1P1	0.567924	0.608303	1.68603	0.763482	0.00480259	0.00457921	0.172167	0.00480259	-3.11176	-8.1101	-3.87372	0.00188618	2.16673e-07	0.00410297	0.00222073	1.34157e-07	0.00465004	0.000148693	2.99674e-09	0.000397306	1.1529	1.37278	1.46019
ENSG00000076641	PAG1	3.05441	4.9944	24.0225	7.18643	0.387223	0.533869	0.879042	0.624895	-1.27134	-4.12062	-2.42089	0.00189859	5.3111e-09	0.000327499	0.00223543	3.11414e-09	0.000364924	0.000149932	4.33027e-11	1.70505e-05	0.429955	0.677754	0.7611
ENSG00000196268	ZNF493	28.2044	32.423	29.6671	30.0968	0.898922	0.921651	0.906238	0.910538	-0.271675	-0.169271	0.0970668	0.00189859	0.351598	0.622307	0.00223543	0.324586	0.638915	0.000149955	0.167052	0.413991	0.0774988	0.128357	0.126166
ENSG00000178927	CYBC1	37.1108	28.4726	34.4015	33.2818	0.930307	0.906573	0.923494	0.921818	0.302094	0.0343289	-0.255446	0.00189938	0.898927	0.160555	0.00223543	0.889507	0.172765	0.000150053	0.805062	0.0527354	0.0918772	0.144625	0.145294
ENSG00000169385	RNASE2	1.23237	2.11689	1.94732	1.69476	0.0647233	0.260904	0.23488	0.16111	-1.90915	-0.468993	0.0267101	0.00191839	0.150046	0.914209	0.00225955	0.134043	0.920792	0.000151798	0.0479596	0.832166	0.809854	0.713005	0.326863
ENSG00000140365	COMMD4	2.73388	1.97594	2.68375	2.42806	0.352376	0.231027	0.356397	0.308092	0.61165	0.0281769	-0.456077	0.00192511	0.946217	0.133716	0.00226995	0.942118	0.144861	0.000152623	0.890436	0.0406586	0.211534	0.263449	0.318705
ENSG00000290786	.	2.06295	2.88616	2.69609	2.48811	0.25074	0.373094	0.357681	0.316971	-0.746975	-0.430031	0.0954858	0.00193765	0.252434	0.743215	0.00228712	0.229477	0.757764	0.000153905	0.101958	0.565697	0.239026	0.346109	0.268177
ENSG00000213903	LTB4R	5.02009	6.15872	5.47944	5.54123	0.527671	0.591389	0.56436	0.55671	-0.431793	-0.310943	0.0793397	0.00194173	0.225611	0.788124	0.00229103	0.204222	0.80136	0.000154301	0.0863191	0.629739	0.127549	0.207296	0.189257
ENSG00000290541	CYP4F29P	18.3674	33.533	21.6683	24.8558	0.832915	0.924666	0.862288	0.884347	-1.78279	-0.238665	0.0662481	0.00194364	0.233869	0.770917	0.00229103	0.21203	0.784836	0.00015449	0.091195	0.604438	0.768623	0.494077	0.331366
ENSG00000163563	MNDA	7.44272	13.6124	4.29837	9.36119	0.63115	0.783828	0.495002	0.693974	-0.846116	0.379791	1.40055	0.00194397	0.306831	0.0030523	0.00229103	0.281216	0.00342955	0.000154552	0.136084	0.000272725	0.292181	0.401663	0.522756
ENSG00000105063	PPP6R1	44.1445	34.9861	39.6682	39.8272	0.944603	0.929078	0.93617	0.938851	0.250342	0.0742057	-0.170244	0.00195302	0.711391	0.285942	0.00230362	0.690616	0.30372	0.00015553	0.522503	0.122572	0.072114	0.118146	0.119317
ENSG00000007312	CD79B	21.3028	12.5236	23.1222	18.1462	0.858714	0.767521	0.872229	0.833138	0.667667	-0.0454528	-0.597006	0.00195738	0.925134	0.0752422	0.00231057	0.918427	0.08312	0.000156129	0.851931	0.0183396	0.208861	0.271807	0.356829
ENSG00000134697	GNL2	21.0617	16.1882	18.6541	18.7602	0.856983	0.818898	0.839504	0.838722	0.302643	0.0750133	-0.21267	0.00195935	0.756559	0.252115	0.00231152	0.73832	0.268168	0.000156322	0.584618	0.101759	0.0895963	0.143369	0.14538
ENSG00000138398	PPIG	15.074	16.5898	16.2628	15.8605	0.794438	0.823421	0.815268	0.808902	-0.207894	-0.195131	0.0155095	0.0019647	0.133385	0.93698	0.00231971	0.118615	0.941892	0.000157005	0.0404988	0.873039	0.0578977	0.0983055	0.0979004
ENSG00000126458	RRAS	1.78447	2.46955	3.15073	2.27319	0.194114	0.318981	0.406936	0.282459	-0.724487	-1.40384	-0.414093	0.00197548	0.000808906	0.196455	0.00233283	0.000622305	0.210162	0.000158051	5.15721e-05	0.0703708	0.26489	0.403443	0.35672
ENSG00000110660	SLC35F2	5.04979	3.51539	4.9404	4.42941	0.529458	0.434132	0.534707	0.495337	0.498141	-0.0218033	-0.455865	0.00197712	0.956866	0.0874526	0.00233283	0.953432	0.0960704	0.000158218	0.913108	0.0225758	0.16677	0.227486	0.265217
ENSG00000138286	FAM149B1	9.29634	7.76856	8.08567	8.50157	0.687273	0.65036	0.66421	0.667337	0.230204	0.126435	-0.101515	0.00197748	0.439717	0.531229	0.00233283	0.411445	0.551382	0.000158284	0.236333	0.319078	0.0655019	0.109972	0.109529
ENSG00000126822	PLEKHG3	1.25606	1.72731	1.64476	1.50366	0.0689674	0.174792	0.162841	0.111744	-1.75389	-0.711027	0.0181293	0.00198804	0.107	0.985182	0.00234705	0.0942504	0.98665	0.00015938	0.0297332	0.970217	0.638593	0.956344	0.320968
ENSG00000013288	MAN2B2	20.9446	14.134	13.0382	16.9983	0.855978	0.792483	0.772324	0.821522	0.46604	0.523382	0.0544838	0.00199632	0.0535456	0.868075	0.00235611	0.046283	0.878937	0.000160126	0.0115662	0.753185	0.148031	0.240391	0.197962
ENSG00000163508	EOMES	2.01466	2.99923	1.2042	2.2712	0.241693	0.386497	0.0574077	0.282013	-1.68459	1.04492	3.92701	0.00200832	0.0468051	6.88433e-05	0.00237381	0.0403532	7.5119e-05	0.000161462	0.00965845	2.54634e-06	0.576177	2.15739	1.07478
ENSG00000238160	LINC02863	1.47889	2.18707	2.83319	1.97476	0.118054	0.272463	0.372983	0.227118	-1.33832	-1.56402	-0.0750967	0.00201805	0.0260859	0.743794	0.00238667	0.0221122	0.758418	0.00016247	0.00445035	0.566497	0.52473	0.803425	0.318337
ENSG00000255108	.	0.861757	0.7163	0.850615	0.802823	0.0170324	0.0075948	0.0127325	0.00631038	0.0975583	-0.159422	-3.96089	0.00202506	0.407575	0.00576065	0.00239343	0.380492	0.00644833	0.00016311	0.209441	0.000616267	0.221011	0.468424	2.29437
ENSG00000211943	IGHV3-15	1.53887	1.50596	23.5122	5.05737	0.13235	0.118054	0.875412	0.53225	-0.0194954	-15.1569	-11.7828	0.00202521	8.93096e-17	4.08803e-09	0.00239343	5.487e-17	4.32728e-09	0.000163197	1.56272e-19	3.16565e-11	0.181977	3.7552	2.6439
ENSG00000134020	PEBP4	1.66791	1.28242	1.52097	1.49285	0.165131	0.0672921	0.134417	0.10884	1.11249	-0.0208774	-0.595354	0.00203763	0.947595	0.0818653	0.00240947	0.943498	0.0899599	0.000164426	0.893619	0.0205768	0.38081	0.360007	0.710929
ENSG00000135362	PRR5L	0.997169	2.05478	1.51866	1.49647	0.0294298	0.247836	0.133579	0.109901	-1.68943	-0.486497	0.0444865	0.00204382	0.203718	0.8184	0.00241538	0.183998	0.830504	0.000164964	0.0743412	0.674207	0.581047	0.665511	0.322761
ENSG00000100450	GZMH	4.00251	9.99937	1.71937	5.99148	0.466019	0.717206	0.180488	0.576814	-2.10463	0.198759	3.20702	0.00204569	0.305097	0.00315641	0.0024171	0.27964	0.003541	0.000165217	0.135065	0.000284553	0.762032	0.490926	1.87467
ENSG00000065613	SLK	7.3429	8.89507	10.3925	8.44279	0.627464	0.688222	0.723683	0.665438	-0.353935	-0.60927	-0.215471	0.00204954	0.00247902	0.311264	0.00242153	0.0019631	0.329497	0.000165654	0.00020895	0.139162	0.10355	0.175878	0.165966
ENSG00000130433	CACNG6	0.554899	0.586559	2.27358	0.843553	0.00435584	0.00418831	0.296532	0.00871168	-2.47383	-7.95086	-4.64508	0.00205549	3.75003e-09	0.000324762	0.00242936	2.19151e-09	0.00036232	0.000166326	2.876e-11	1.68544e-05	0.935291	1.18861	1.2644
ENSG00000278030	TRBV7-9	1.56238	3.02552	0.862976	2.02478	0.138326	0.389345	0.0137935	0.23851	-2.00545	0.498896	5.07812	0.00207409	0.0290328	6.12384e-05	0.00245442	0.024671	6.66156e-05	0.000168179	0.00512929	2.21717e-06	0.671958	0.959935	1.41031
ENSG00000204103	MAFB	0.935705	2.42957	1.93081	1.68251	0.0237896	0.312336	0.231027	0.158262	-1.80934	-0.396443	0.0513519	0.00208318	0.256043	0.749271	0.00246576	0.232724	0.764593	0.000169093	0.104093	0.573519	0.799136	0.603333	0.329472
ENSG00000105401	CDC37	22.6002	17.3361	30.9817	21.8792	0.868264	0.830457	0.911431	0.865583	0.299008	-0.520855	-0.844056	0.00210448	0.00243554	3.95506e-07	0.0024909	0.0019268	4.25492e-07	0.000170956	0.000204333	6.05911e-09	0.0894706	0.14891	0.152547
ENSG00000223960	CHROMR	2.49093	3.41158	3.94182	3.08579	0.321159	0.425253	0.46937	0.38968	-0.674892	-0.980691	-0.19481	0.0021172	0.00850559	0.494495	0.00250678	0.00700625	0.514743	0.000172186	0.00103135	0.28455	0.215219	0.364222	0.271998
ENSG00000104901	DKKL1	1.00171	0.732813	0.554618	0.824218	0.0302675	0.00826492	0.00290389	0.00753895	1.2767	3.67456	1.53564	0.00212015	2.94625e-05	0.0197238	0.0025083	2.0314e-05	0.0219371	0.000172466	9.27954e-07	0.00308347	0.525211	0.888882	1.27755
ENSG00000115523	GNLY	18.2488	57.4634	7.522	31.9306	0.831742	0.964986	0.645223	0.917127	-1.91046	0.073278	0.203081	0.00212046	0.833828	0.0517723	0.0025083	0.818969	0.0570275	0.000172571	0.698047	0.0110539	0.695188	0.425828	0.425375
ENSG00000172301	COPRS	3.67476	2.66775	2.45288	3.08278	0.442509	0.346457	0.32289	0.389401	0.512264	0.622845	0.0913813	0.0021251	0.0324615	0.751874	0.00251289	0.0276409	0.766736	0.000173027	0.00594895	0.577653	0.162784	0.271127	0.217966
ENSG00000101596	SMCHD1	195.859	232.04	249.982	218.771	0.991623	0.992796	0.993187	0.992294	-0.30668	-0.4259	-0.100856	0.00212879	0.0177863	0.634374	0.00251579	0.0148502	0.651134	0.000173367	0.00269106	0.42849	0.0916487	0.151936	0.144669
ENSG00000108798	ABI3	2.37054	4.56489	3.40071	3.39817	0.302675	0.509577	0.427598	0.420227	-1.45634	-0.33922	0.0991352	0.00213029	0.335129	0.645225	0.0025161	0.308556	0.661996	0.000173529	0.155527	0.441775	0.538927	0.505188	0.330891
ENSG00000183682	BMP8A	1.26873	1.02755	1.43424	1.20058	0.0713129	0.0319428	0.110348	0.0467973	1.14109	-0.316302	-1.77467	0.00213422	0.382597	0.00527442	0.00252043	0.354878	0.00592842	0.000173968	0.189835	0.000548247	0.449689	0.448634	0.72869
ENSG00000067057	PFKP	19.0955	12.9918	13.4401	15.7887	0.839839	0.774669	0.777741	0.807729	0.45949	0.338952	-0.0757857	0.0021411	0.228661	0.7895	0.00252824	0.207053	0.802231	0.000174649	0.0882	0.631908	0.156997	0.233375	0.201146
ENSG00000127946	HIP1	1.43436	2.27816	4.54486	2.26576	0.106662	0.288267	0.511141	0.281231	-0.975542	-2.10359	-0.449233	0.00214549	0.000486907	0.153776	0.00253195	0.000368639	0.165482	0.000175046	2.77709e-05	0.0496529	0.44503	0.619376	0.54005
ENSG00000289164	.	1.83285	1.36333	1.27308	1.55843	0.205618	0.0832635	0.0710895	0.125761	0.524416	0.708651	0.140921	0.00214969	0.0225078	0.617978	0.00253544	0.018899	0.634666	0.000175429	0.00366646	0.409253	0.167756	0.300144	0.235931
ENSG00000236095	.	2.46384	1.96794	2.42764	2.2632	0.317474	0.228905	0.319037	0.280728	0.646734	-0.0641879	-0.596779	0.00215345	0.860631	0.0611717	0.00253841	0.848892	0.067534	0.000175777	0.741427	0.0138636	0.217413	0.277333	0.375671
ENSG00000139826	ABHD13	16.5756	18.3027	19.6097	17.7417	0.813537	0.840342	0.848327	0.829061	-0.204959	-0.3365	-0.121418	0.00215711	0.00422641	0.381768	0.00254344	0.00339706	0.402794	0.000176409	0.000412799	0.189239	0.0574724	0.0983947	0.0971715
ENSG00000143842	SOX13	0.959347	1.18661	1.49346	1.13447	0.0260233	0.0516558	0.126263	0.0375831	-1.49421	-2.26129	-0.153816	0.00215711	0.00508833	0.42075	0.00254344	0.00413791	0.441534	0.000176335	0.000524547	0.220267	0.529136	0.828879	0.35175
ENSG00000172671	ZFAND4	4.01373	5.10832	4.5072	4.52305	0.466801	0.540236	0.508684	0.501368	-0.433656	-0.258381	0.123807	0.00215847	0.343869	0.639997	0.00254375	0.316975	0.656743	0.000176654	0.161453	0.435029	0.131702	0.205473	0.195718
ENSG00000189339	SLC35E2B	21.9225	16.5163	16.5079	18.9285	0.863461	0.822416	0.818004	0.840565	0.321887	0.301789	-0.0175241	0.00215854	0.134793	0.942737	0.00254375	0.11985	0.946627	0.000176714	0.0411549	0.883826	0.0971044	0.159847	0.149191
ENSG00000136643	RPS6KC1	4.12995	4.59852	4.97137	4.44926	0.475512	0.511867	0.535936	0.497012	-0.275605	-0.470555	-0.17192	0.00216495	0.00310461	0.334096	0.00255099	0.00247742	0.353139	0.00017736	0.000278497	0.154768	0.0815911	0.135629	0.130394
ENSG00000107438	PDLIM1	31.0114	21.9514	24.1743	26.3533	0.911487	0.871614	0.879656	0.891774	0.38079	0.249261	-0.103904	0.00216605	0.309142	0.683164	0.00255236	0.283386	0.699895	0.000177597	0.137728	0.486764	0.117815	0.185824	0.173132
ENSG00000181754	AMIGO1	1.66783	2.23902	1.17919	1.81369	0.165019	0.281231	0.052661	0.190261	-0.95171	1.93689	3.12469	0.00217084	0.000469755	3.70148e-08	0.00255847	0.000356046	4.08112e-08	0.000178165	2.65041e-05	4.1479e-10	0.319676	0.55772	0.564971
ENSG00000198879	SFMBT2	8.48029	14.9783	12.6069	11.6963	0.66421	0.805328	0.764003	0.746412	-1.0778	-0.441889	0.0954282	0.00217315	0.262162	0.743597	0.00255972	0.238505	0.758146	0.000178396	0.107698	0.566228	0.379305	0.472942	0.307968
ENSG00000142173	COL6A2	1.76262	3.14776	1.29673	2.23191	0.188809	0.402077	0.0756687	0.276093	-1.78174	0.00653388	0.171447	0.0021801	0.968957	0.126266	0.0025675	0.966982	0.137201	0.000179088	0.936202	0.0374818	0.716978	0.414688	0.392321
ENSG00000166278	C2	1.48658	1.84963	1.51833	1.63431	0.119395	0.203998	0.133356	0.145306	-0.870391	-0.0494661	0.427462	0.00218039	0.911503	0.159725	0.0025675	0.903616	0.17188	0.000179224	0.827671	0.0523021	0.285413	0.322553	0.467781
ENSG00000277491	.	1.98318	2.48605	1.93864	2.17358	0.235718	0.321662	0.233261	0.266823	-0.451368	-0.0286026	0.357695	0.00218738	0.941061	0.155196	0.00257438	0.936295	0.167009	0.000179849	0.880714	0.0503164	0.141467	0.211272	0.233446
ENSG00000247240	UBL7-DT	4.71466	3.68803	3.94459	4.18758	0.51209	0.448763	0.469649	0.478472	0.445792	0.308196	-0.0914137	0.00218896	0.266882	0.740598	0.00257477	0.243117	0.755129	0.00018002	0.110637	0.562296	0.14254	0.218897	0.195874
ENSG00000173588	CEP83	10.6273	6.83216	11.8683	9.3358	0.719328	0.618082	0.752387	0.693137	0.546163	-0.235539	-0.800634	0.0021956	0.466209	0.00885673	0.00258226	0.437481	0.00979432	0.000180688	0.25916	0.00108844	0.189189	0.260006	0.313763
ENSG00000231412	.	1.05847	1.33236	1.68148	1.2662	0.0376948	0.0768973	0.171218	0.057296	-0.103826	-0.224179	0.0193609	0.0021995	0.140243	0.943149	0.00258538	0.124827	0.947067	0.00018105	0.0435888	0.884564	0.225273	0.512077	0.330749
ENSG00000166224	SGPL1	8.70069	9.66146	9.66107	9.23248	0.669906	0.709052	0.707209	0.690233	-0.221123	-0.246936	-0.0203604	0.00221294	0.0689495	0.915184	0.00260204	0.0601463	0.921462	0.000182362	0.0162667	0.833572	0.0631282	0.105711	0.104445
ENSG00000275342	PRAG1	8.74985	5.90903	2.42597	6.61748	0.67119	0.580276	0.318758	0.603284	0.500619	2.11022	1.50667	0.00222417	8.73503e-14	2.30597e-07	0.00261435	5.23408e-14	2.47092e-07	0.000183371	2.45526e-16	3.21508e-09	0.160768	0.266636	0.278436
ENSG00000089060	SLC8B1	2.04015	2.83064	3.0485	2.51275	0.246272	0.366393	0.396381	0.320378	-0.62855	-0.726565	-0.0827568	0.00223975	0.0388945	0.793524	0.00263234	0.0332775	0.805846	0.00018478	0.0075449	0.637585	0.213002	0.337551	0.243799
ENSG00000179304	FAM156B	3.46834	2.88018	2.34063	3.05604	0.425085	0.371977	0.305802	0.387279	0.31545	0.894451	0.526029	0.00224354	9.28023e-07	0.00503565	0.0026353	5.8473e-07	0.00567167	0.000185135	1.60656e-08	0.000516585	0.0980927	0.168182	0.168458
ENSG00000226397	LINC02909	4.35634	2.80636	2.48911	3.44733	0.490534	0.363489	0.328754	0.424248	0.990334	3.04255	1.4096	0.00224603	1.16482e-05	0.014593	0.0026385	7.79299e-06	0.0161312	0.000185507	3.07246e-07	0.00206354	0.43491	0.696228	0.916861
ENSG00000248654	MTCO3P44	7.49893	4.85719	4.31247	5.94899	0.633328	0.526777	0.496119	0.574356	0.706506	0.580507	0.0012241	0.00224759	0.130766	0.980075	0.00264062	0.116109	0.981494	0.000185803	0.0393644	0.959241	0.243938	0.400979	0.259167
ENSG00000243477	NAA80	3.0804	3.66764	4.49187	3.53795	0.390183	0.447255	0.507511	0.431675	-0.369936	-0.777452	-0.34511	0.00225627	0.000209197	0.102795	0.00264991	0.000153133	0.113018	0.000186605	9.85996e-06	0.0281551	0.11251	0.189305	0.184419
ENSG00000177879	AP3S1	30.6121	37.483	34.3897	33.9185	0.9097	0.935835	0.923438	0.923885	-0.35	-0.223569	0.105928	0.00227398	0.327392	0.663636	0.0026716	0.301083	0.681261	0.000188282	0.150062	0.463647	0.105092	0.168778	0.162121
ENSG00000010932	FMO1	1.77	2.46007	1.93699	2.06793	0.190763	0.317585	0.232814	0.248171	-1.48152	-0.263521	0.119201	0.00228438	0.388373	0.608907	0.00268289	0.360331	0.626263	0.000189227	0.19414	0.399987	0.490594	0.461857	0.339974
ENSG00000056277	ZNF280C	2.965	3.32037	3.4196	3.17767	0.378176	0.417435	0.428994	0.398894	-0.263694	-0.346024	-0.0715874	0.00229281	0.0279855	0.71956	0.00269127	0.023754	0.73498	0.000189968	0.00488822	0.533083	0.0759946	0.129307	0.125263
ENSG00000027869	SH2D2A	4.28994	8.20621	3.58848	5.71574	0.486123	0.665271	0.443234	0.564807	-1.22196	-0.0736313	0.262018	0.0022982	0.812399	0.223149	0.00269667	0.796453	0.237686	0.0001905	0.66621	0.08483	0.40258	0.37725	0.433653
ENSG00000119801	YPEL5	133.952	90.5709	127.101	115.808	0.987156	0.980231	0.98576	0.984475	0.424104	0.02655	-0.350753	0.00230462	0.942616	0.144217	0.00270268	0.938015	0.155639	0.000191075	0.883642	0.0453959	0.135332	0.198831	0.21295
ENSG00000213025	COX20P1	1.98364	3.15118	2.25082	2.48526	0.235885	0.402301	0.293014	0.316357	-1.42659	-0.172963	0.171818	0.00232145	0.600995	0.389612	0.00272393	0.574592	0.411135	0.00019273	0.391725	0.195201	0.551032	0.420384	0.370006
ENSG00000106089	STX1A	0.821625	1.0347	1.00742	0.935195	0.0143519	0.0328922	0.027922	0.0149662	-1.14656	-1.06348	-0.0457153	0.00232719	0.0562463	0.883745	0.00273035	0.0487295	0.89186	0.000193337	0.0123735	0.779156	0.429954	0.69686	0.299764
ENSG00000123610	TNFAIP6	1.01221	1.38533	0.966321	1.15142	0.0317753	0.0887362	0.0237337	0.0396493	-2.07622	-0.0540757	0.12387	0.0023445	0.879474	0.168673	0.00275219	0.868811	0.181122	0.000195037	0.77146	0.0564628	0.890065	0.420674	0.362592
ENSG00000289888	.	1.19117	1.82466	2.52228	1.65397	0.0576311	0.198526	0.332942	0.150276	-1.13456	-2.17096	-0.403407	0.00234795	0.000576452	0.181116	0.00275228	0.000438804	0.194646	0.000195424	3.38654e-05	0.0625163	0.386546	0.605387	0.50529
ENSG00000116521	SCAMP3	9.70718	7.98367	7.69035	8.70595	0.698219	0.657732	0.651254	0.673982	0.220524	0.284606	0.056514	0.00234795	0.0329219	0.748109	0.00275228	0.0279961	0.763233	0.000195504	0.00605355	0.572031	0.0630144	0.107501	0.105969
ENSG00000160193	WDR4	3.89252	3.1056	4.11167	3.61859	0.458257	0.397722	0.483386	0.437818	0.358741	-0.115708	-0.463641	0.00234795	0.663322	0.0241461	0.00275228	0.638927	0.0267643	0.000195496	0.46307	0.00401109	0.112411	0.172149	0.187514
ENSG00000075223	SEMA3C	0.660657	0.764954	2.2582	0.958379	0.0070922	0.00943765	0.294019	0.0168091	-1.59308	-5.01341	-2.85324	0.00236529	8.62877e-08	0.0016422	0.00277282	5.29295e-08	0.00185788	0.000197118	1.07295e-09	0.000125028	0.573291	0.848671	0.937364
ENSG00000172613	RAD9A	8.06128	6.05391	6.24339	6.98051	0.65103	0.586363	0.596694	0.616798	0.359913	0.279887	-0.0630453	0.00236818	0.225988	0.806979	0.00277651	0.204523	0.819762	0.000197536	0.0865741	0.657649	0.10893	0.177111	0.16491
ENSG00000257127	CLLU1	160.261	36.8018	7.82553	87.2607	0.98939	0.934272	0.656056	0.978332	0.0832966	8.51761	5.8495	0.00237026	3.17969e-10	3.60921e-05	0.00277739	1.85947e-10	3.96518e-05	0.000197754	1.77567e-12	1.18244e-06	0.207143	1.57091	1.47313
ENSG00000183134	PTGDR2	0.509389	0.574983	2.21054	0.808557	0.00323896	0.00390909	0.285642	0.00664545	-1.41508	-5.65575	-3.87038	0.00237811	6.69214e-12	5.84847e-06	0.00278689	3.89036e-12	6.39028e-06	0.000198586	2.71567e-14	1.37391e-07	0.510219	0.736151	0.741939
ENSG00000163393	SLC22A15	3.58589	5.80164	3.21785	4.39722	0.435472	0.574915	0.413414	0.492657	-0.777116	0.0302599	0.559241	0.00239721	0.957832	0.0947963	0.00281208	0.954596	0.104109	0.000200537	0.914988	0.0251915	0.258134	0.306968	0.483503
ENSG00000181610	MRPS23	3.79397	3.13997	2.95226	3.40177	0.450606	0.40124	0.386553	0.420785	0.30394	0.404158	0.0851298	0.0023988	0.0273841	0.706672	0.00281361	0.0232074	0.721852	0.000200804	0.00474982	0.516169	0.0917889	0.153846	0.144326
ENSG00000092529	CAPN3	12.1034	9.28297	9.19431	10.5278	0.748981	0.698609	0.69565	0.722511	0.312677	0.300772	-0.0119023	0.00241931	0.129539	0.961497	0.0028359	0.115136	0.963724	0.000202657	0.0388608	0.921907	0.0956326	0.15596	0.145639
ENSG00000179144	GIMAP7	2.09426	3.52961	1.12542	2.50244	0.256715	0.435081	0.0445636	0.318814	-1.68321	1.00148	4.06201	0.00241943	0.0470458	7.42377e-05	0.0028359	0.0405611	8.04842e-05	0.000202711	0.0097286	2.77764e-06	0.632941	2.56037	1.1131
ENSG00000040341	STAU2	10.6368	12.6157	10.6604	11.418	0.719495	0.769085	0.729045	0.740381	-0.319222	-0.0905246	0.208922	0.0024285	0.713097	0.300351	0.00284684	0.692445	0.318218	0.000203652	0.524724	0.13184	0.0981154	0.156229	0.157565
ENSG00000099308	MAST3	19.0944	13.9187	14.1561	16.2674	0.839783	0.789021	0.786899	0.813648	0.371437	0.309893	-0.0460593	0.00244723	0.189616	0.861103	0.00286823	0.170876	0.871207	0.000205503	0.0668066	0.742231	0.115624	0.185893	0.169592
ENSG00000207217	SNORA80D	5.03525	3.23992	3.60111	4.09945	0.52862	0.410677	0.444351	0.472106	0.688668	0.399153	-0.0922913	0.00244723	0.259351	0.762876	0.00286823	0.23589	0.776782	0.000205494	0.105964	0.59411	0.255468	0.355834	0.261852
ENSG00000273763	.	2.179	1.65684	1.4594	1.85822	0.272352	0.158095	0.116267	0.200145	0.63991	1.06844	0.258249	0.00245299	0.00485618	0.368182	0.00287455	0.00393099	0.388587	0.000206116	0.000493925	0.178941	0.216531	0.371104	0.29967
ENSG00000141542	RAB40B	2.14961	1.5886	1.49657	1.82426	0.266935	0.140336	0.12738	0.193221	0.7523	0.850147	0.0898449	0.00245717	0.039433	0.767437	0.00287786	0.0337537	0.781285	0.000206514	0.0076868	0.599696	0.268436	0.457574	0.27448
ENSG00000141013	GAS8	1.89793	1.35215	1.27989	1.58419	0.218239	0.0808064	0.0724856	0.1333	0.935039	0.559817	-0.0397032	0.00246551	0.166303	0.898363	0.00288921	0.149013	0.906163	0.00020749	0.055388	0.804297	0.401105	0.537293	0.290503
ENSG00000151466	SCLT1	8.35838	9.76245	11.8492	9.471	0.660133	0.712235	0.751996	0.696655	-0.313952	-0.638764	-0.283089	0.00247041	0.000386382	0.133234	0.00289246	0.000292714	0.144416	0.000207994	2.08579e-05	0.0404203	0.094334	0.15943	0.155488
ENSG00000261644	CYLD-AS1	6.75159	8.13387	8.0349	7.50087	0.605685	0.662813	0.662534	0.635841	-0.335188	-0.339604	-0.00441186	0.00247048	0.100983	0.984409	0.00289246	0.0889709	0.985958	0.000208046	0.027456	0.968229	0.101817	0.167515	0.154723
ENSG00000147533	GOLGA7	12.5565	14.7247	13.9993	13.6402	0.756855	0.801195	0.784554	0.777908	-0.289982	-0.237817	0.0486107	0.00247556	0.205033	0.836371	0.00289744	0.185168	0.848531	0.000208566	0.075035	0.7021	0.0853709	0.141221	0.137018
ENSG00000139719	VPS33A	9.95788	8.05648	5.94471	8.56593	0.704529	0.660189	0.583627	0.669347	0.257111	0.743671	0.454065	0.00247718	2.18042e-07	0.0024605	0.00289772	1.34849e-07	0.00278696	0.000208749	3.01974e-09	0.000206839	0.0759119	0.131725	0.132439
ENSG00000151651	ADAM8	8.53167	11.5918	21.8679	11.8772	0.665438	0.750991	0.864801	0.749204	-0.530966	-1.51208	-0.837779	0.00249317	8.76182e-07	0.0056175	0.00291932	5.52402e-07	0.00630493	0.000210467	1.5054e-08	0.000597443	0.175997	0.287205	0.297404
ENSG00000172500	FIBP	12.063	9.58228	9.46908	10.6715	0.748311	0.706428	0.70263	0.725806	0.255678	0.260949	0.00110382	0.00250965	0.108729	0.996821	0.00294465	0.095927	0.996801	0.000212466	0.0304402	0.993296	0.0765505	0.127459	0.121863
ENSG00000171051	FPR1	2.78069	6.73617	5.22342	4.72721	0.358631	0.613615	0.550679	0.513989	-1.85874	-0.15328	0.0825762	0.00251094	0.5519	0.43569	0.00294465	0.523938	0.456078	0.000212622	0.339578	0.232845	0.963866	0.447031	0.343052
ENSG00000173852	DPY19L1	1.63252	2.57882	2.41108	2.12941	0.15614	0.335064	0.316524	0.258446	-1.01695	-0.53281	0.0470006	0.00251328	0.188432	0.863017	0.00294575	0.169705	0.873428	0.000212867	0.0662578	0.745294	0.388128	0.528119	0.29659
ENSG00000008311	AASS	1.15537	1.43158	3.17632	1.58868	0.0522142	0.0997934	0.40984	0.134082	-1.93549	-5.49319	-2.90058	0.00252366	5.58639e-07	0.00426392	0.00295629	3.49302e-07	0.0048387	0.000213793	8.95345e-09	0.000416939	0.655414	1.05779	1.1061
ENSG00000196338	NLGN3	2.26207	2.67362	2.99698	2.54186	0.285642	0.347294	0.390127	0.32518	-0.471475	-0.860603	-0.292954	0.00252991	0.00157697	0.249609	0.00296327	0.00124216	0.265556	0.000214464	0.000119034	0.100204	0.152061	0.250698	0.230345
ENSG00000178700	DHFR2	1.91028	1.70202	1.38558	1.74414	0.220808	0.169152	0.0965544	0.172558	0.412366	1.02791	0.522092	0.00254055	2.59207e-05	0.0299987	0.00297593	1.78123e-05	0.0330928	0.000215649	7.91791e-07	0.00535745	0.130691	0.224073	0.227648
ENSG00000260990	.	1.05055	1.43196	1.11141	1.21017	0.0369129	0.0998492	0.0428324	0.0484168	-2.67273	0.105634	0.117113	0.00254073	4.6767e-09	4.90751e-15	0.00297593	2.74449e-09	4.51633e-15	0.000215712	3.7243e-11	1.16017e-17	1.1352	0.461001	0.366526
ENSG00000290927	.	3.47582	4.74004	4.51872	4.14009	0.42609	0.520355	0.509466	0.475233	-0.500585	-0.436881	0.02326	0.002543	0.143434	0.937969	0.00297645	0.127746	0.942754	0.000215952	0.0450276	0.875213	0.16474	0.253205	0.214207
ENSG00000103196	CRISPLD2	1.64445	2.58094	2.26198	2.1116	0.15843	0.335455	0.294801	0.255654	-1.74082	-0.188809	0.0986651	0.00254342	0.536218	0.450567	0.00297645	0.506595	0.471239	0.000216082	0.323981	0.245685	0.767198	0.449206	0.345186
ENSG00000135116	HRK	6.37644	18.5817	4.07688	10.8018	0.591556	0.843357	0.480203	0.728486	-1.54969	0.0902714	0.32478	0.0025486	0.761583	0.0405343	0.00298283	0.743637	0.0448727	0.000216712	0.592143	0.00798372	0.663962	0.420531	0.599052
ENSG00000288531	.	3.98305	2.00272	1.96646	2.88097	0.46507	0.237561	0.238343	0.366561	0.135137	0.151712	-0.0812515	0.00255785	0.388502	0.602671	0.00299315	0.360465	0.619899	0.000217642	0.194233	0.393552	0.262776	0.469958	0.337676
ENSG00000169429	CXCL8	5.44633	12.1436	6.13707	8.1884	0.550343	0.761155	0.592729	0.658346	-0.0818086	-0.0434347	0.0794423	0.00255904	0.907472	0.166904	0.00299315	0.899074	0.179187	0.000217886	0.82104	0.055641	0.206205	0.426893	0.345911
ENSG00000158089	GALNT14	1.48206	1.19666	1.61783	1.39176	0.118669	0.0531636	0.156363	0.0852739	0.907842	-0.300628	-1.37543	0.00255939	0.414776	0.00671179	0.00299315	0.386889	0.00751527	0.000217963	0.215401	0.000753751	0.360033	0.394385	0.588892
ENSG00000289394	.	2.22494	1.71722	1.66411	1.93534	0.279891	0.17267	0.167141	0.217959	0.496425	0.533641	0.0463175	0.00256624	0.0724354	0.887314	0.00300148	0.063244	0.895599	0.000218737	0.017433	0.785418	0.163327	0.270606	0.214968
ENSG00000104613	INTS10	42.5419	29.9397	29.8032	35.5437	0.942146	0.912995	0.906964	0.928743	0.394536	0.371388	-0.0110994	0.00258821	0.128435	0.966122	0.00303213	0.114122	0.967436	0.000221141	0.0383912	0.930212	0.122656	0.199462	0.178569
ENSG00000197540	GZMM	2.10894	3.59637	1.29229	2.56204	0.259061	0.441392	0.0748311	0.327861	-1.36689	0.558752	2.72033	0.00260785	0.142993	0.000738843	0.00305745	0.127302	0.000830485	0.000223158	0.0448084	4.59361e-05	0.480578	0.758549	0.898124
ENSG00000140848	CPNE2	1.4104	1.74429	1.27612	1.51999	0.101525	0.179092	0.0718713	0.115932	-1.05496	0.0242398	0.508732	0.00261675	0.955536	0.098332	0.00307088	0.951926	0.1079	0.00022431	0.910195	0.0264822	0.373619	0.353983	0.695781
ENSG00000145649	GZMA	2.1886	4.73333	0.896531	2.98066	0.274418	0.519797	0.0170324	0.378679	-1.80388	0.297487	3.4216	0.00262196	0.157176	0.000863968	0.00307784	0.140653	0.000976883	0.000225098	0.051165	5.60806e-05	0.702695	0.564929	1.46349
ENSG00000100014	SPECC1L	11.6555	9.07072	7.4259	9.96028	0.740325	0.693304	0.641816	0.708829	0.300382	0.59027	0.254339	0.00262214	0.000726302	0.172227	0.00307784	0.000556412	0.185192	0.000225162	4.48995e-05	0.0582456	0.0893286	0.153444	0.149316
ENSG00000185052	SLC24A3	0.853434	0.884186	1.6878	0.99961	0.016474	0.0172	0.172782	0.0204389	-0.183858	-5.15461	-2.11398	0.00262555	1.11004e-05	0.0259513	0.00308016	7.45005e-06	0.0286581	0.000225503	2.88457e-07	0.00441386	0.349703	1.05628	1.55694
ENSG00000126821	SGPP1	51.3896	34.4554	15.7625	39.0111	0.955381	0.927459	0.808566	0.936561	0.443407	1.62722	1.09179	0.00264838	1.41695e-10	2.60857e-05	0.0031066	8.31035e-11	2.87222e-05	0.00022773	7.33253e-13	7.98775e-07	0.139275	0.235958	0.247972
ENSG00000215790	SLC35E2A	0.939003	0.540996	0.47475	0.708031	0.0239571	0.00318311	0.00167532	0.00385324	0.00924017	0.0198701	0.000265505	0.00264898	0.000935502	0.193828	0.0031066	0.000722249	0.20739	0.000227932	6.17503e-05	0.06891	0.181256	0.44979	0.336713
ENSG00000116954	RRAGC	12.357	9.11664	11.4779	10.9427	0.753337	0.694477	0.745239	0.731613	0.341915	0.0266331	-0.294059	0.00264898	0.932239	0.15695	0.0031066	0.926176	0.168894	0.00022796	0.864214	0.0510633	0.107636	0.165765	0.169293
ENSG00000106348	IMPDH1	10.0664	12.2176	11.4097	11.1274	0.707433	0.76216	0.744067	0.735187	-0.37555	-0.289625	0.0667005	0.0026568	0.225701	0.813499	0.00311543	0.204263	0.826186	0.000228782	0.0863842	0.667823	0.120271	0.188261	0.172378
ENSG00000156671	SAMD8	10.5724	12.8727	13.6397	11.9691	0.717932	0.77277	0.780142	0.751159	-0.330362	-0.439443	-0.0910601	0.00266568	0.0268918	0.699313	0.0031247	0.0228474	0.715405	0.000229637	0.00463532	0.506407	0.100058	0.166203	0.155746
ENSG00000067840	PDZD4	1.4235	2.01487	1.09683	1.60332	0.104373	0.239739	0.0400402	0.137488	-1.60162	0.245462	2.30391	0.00269545	0.384627	0.00627573	0.00316309	0.35676	0.00704399	0.000232778	0.191257	0.00069193	0.592417	0.491078	1.33412
ENSG00000174600	CMKLR1	1.08417	1.39713	0.980732	1.1905	0.0419948	0.0918635	0.0251857	0.0451779	-1.76908	-0.0929171	0.119361	0.00269545	0.729169	0.292353	0.00316309	0.709878	0.310524	0.000232812	0.546421	0.126684	0.688655	0.425203	0.355763
ENSG00000136238	RAC1	29.878	24.3532	19.5194	26.0428	0.906908	0.887027	0.847657	0.890657	0.208589	0.529005	0.301846	0.00270229	6.53724e-06	0.0158374	0.00317146	4.31101e-06	0.0175821	0.000233604	1.55762e-07	0.00230539	0.0606858	0.103727	0.103859
ENSG00000239557	PPP2R5CP	2.32002	2.61088	2.66474	2.48968	0.294968	0.338918	0.353828	0.317362	-0.298994	-0.455788	-0.133566	0.00270937	0.00952873	0.507687	0.00318009	0.0078476	0.528682	0.000234418	0.00119728	0.296655	0.0896649	0.148266	0.143301
ENSG00000165891	E2F7	5.07978	2.87943	2.61204	3.81876	0.531133	0.371866	0.345731	0.453231	1.17204	2.23977	0.232586	0.00271335	0.00140221	0.222939	0.0031831	0.00110232	0.237436	0.000234817	0.000103233	0.0847211	0.467725	0.844344	0.413492
ENSG00000144455	SUMF1	5.9794	4.87075	4.41697	5.29276	0.574468	0.527559	0.502541	0.543363	0.277294	0.450252	0.150136	0.00271533	0.00708002	0.432294	0.00318417	0.0057973	0.452843	0.000235136	0.000807096	0.229991	0.0857437	0.143051	0.136451
ENSG00000132205	EMILIN2	1.19656	1.76984	4.43719	1.94259	0.0586921	0.185402	0.504216	0.219746	-0.903867	-2.83177	-1.65301	0.00271609	1.02476e-07	0.00157678	0.00318417	6.29338e-08	0.0017901	0.000235252	1.29333e-09	0.00011896	0.307649	0.495881	0.521689
ENSG00000013306	SLC25A39	24.1977	17.5484	18.7912	20.7166	0.878539	0.832691	0.841235	0.857207	0.362818	0.242164	-0.0982573	0.00276544	0.316425	0.696575	0.00324886	0.290377	0.712681	0.000240213	0.142748	0.503179	0.115407	0.181392	0.169534
ENSG00000136305	CIDEB	2.22757	3.22056	2.6971	2.69313	0.280281	0.40917	0.357849	0.344446	-0.774415	-0.397795	0.0985568	0.00277355	0.283039	0.739501	0.00325918	0.258449	0.753808	0.000241158	0.120716	0.560424	0.282085	0.375105	0.283174
ENSG00000132680	KHDC4	28.3154	22.011	18.9466	24.333	0.899425	0.87195	0.842464	0.881164	0.270597	0.469526	0.174936	0.002785	0.00355107	0.332875	0.00327157	0.00284075	0.351564	0.000242257	0.000330762	0.153862	0.0814613	0.138217	0.134595
ENSG00000143382	ADAMTSL4	1.13735	1.50384	1.39777	1.32318	0.0498688	0.117552	0.0997934	0.0682973	-1.21808	-0.669565	0.0223704	0.00279602	0.142059	0.953695	0.00328378	0.126504	0.956712	0.000243515	0.0443792	0.905828	0.474306	0.676709	0.306069
ENSG00000258441	LINC00641	17.7907	25.3734	12.6416	19.9421	0.827274	0.892053	0.764673	0.850003	-0.512987	0.340557	0.896639	0.00279602	0.270898	0.00282547	0.00328378	0.246751	0.00317908	0.000243528	0.113158	0.000247303	0.171061	0.261379	0.303376
ENSG00000198502	HLA-DRB5	12.0257	3.97138	4.1052	7.58855	0.747696	0.471771	0.482716	0.63975	1.46653	0.250192	-0.089493	0.00280294	0.328714	0.682497	0.00329088	0.302351	0.699354	0.000244339	0.150931	0.485881	0.737989	0.496627	0.328438
ENSG00000197405	C5AR1	2.70885	6.53548	14.0977	6.04252	0.349081	0.606243	0.786005	0.579159	-1.31722	-1.94472	-0.136289	0.002804	0.0102055	0.503171	0.00329088	0.0083884	0.523521	0.000244484	0.00130321	0.292268	0.53231	0.795111	0.339424
ENSG00000189152	GRAPL	10.5722	6.74775	8.9307	8.80592	0.717876	0.614173	0.687273	0.676942	0.60241	0.0899844	-0.349265	0.0028048	0.82159	0.22786	0.00329088	0.806338	0.242861	0.000244606	0.679176	0.0876941	0.204251	0.270982	0.300265
ENSG00000163751	CPA3	0.287077	0.371602	9.89373	1.86421	0.000670129	0.000949349	0.712403	0.201876	-1.80779	-7.69311	-5.21725	0.00280809	4.19182e-12	2.34936e-06	0.00329508	2.44239e-12	2.54223e-06	0.000245102	1.67763e-14	4.78435e-08	0.744299	1.01122	1.13437
ENSG00000121104	FAM117A	20.1173	15.2023	23.5757	18.7422	0.848718	0.80812	0.875747	0.838499	0.315	-0.282781	-0.605766	0.00281808	0.161299	0.000929796	0.00330385	0.144619	0.0010472	0.000246079	0.0530842	6.12872e-05	0.094955	0.157629	0.168528
ENSG00000144712	CAND2	1.32183	1.58948	1.27516	1.41948	0.0818116	0.140671	0.0714246	0.0921986	-0.998184	0.26384	1.38358	0.00281892	0.472151	0.0112652	0.00330385	0.443371	0.0124533	0.000246301	0.264413	0.00147921	0.376364	0.414112	0.728077
ENSG00000141458	NPC1	8.43842	10.0773	10.7138	9.44796	0.662869	0.719216	0.730161	0.696208	-0.331762	-0.442714	-0.0916624	0.00281921	0.0275667	0.699351	0.00330385	0.0233829	0.715405	0.000246463	0.00479227	0.506486	0.103031	0.168592	0.156827
ENSG00000176014	TUBB6	45.4618	16.6569	40.3738	33.3279	0.946781	0.824259	0.937455	0.922098	1.33083	0.00809878	-0.453837	0.00281921	0.978873	0.109222	0.00330385	0.978124	0.119209	0.000246492	0.95667	0.0306494	0.574667	0.393352	0.691121
ENSG00000106617	PRKAG2	12.6683	14.5745	16.2782	13.9973	0.758642	0.798738	0.815547	0.783157	-0.271911	-0.470368	-0.174706	0.00282342	0.00340544	0.328916	0.00330842	0.00272689	0.347639	0.000247018	0.00031309	0.151118	0.0820661	0.137042	0.131926
ENSG00000240790	SND1-DT	1.90117	1.58371	1.76916	1.75524	0.218909	0.139108	0.194505	0.175518	0.976955	0.30241	-0.134672	0.00282997	0.426317	0.601452	0.00331644	0.398115	0.61869	0.000247802	0.224947	0.392179	0.366056	0.420134	0.316171
ENSG00000158711	ELK4	31.3232	35.5467	37.9936	34.0544	0.912772	0.930809	0.932652	0.924275	-0.244727	-0.35626	-0.0984507	0.00283578	0.015369	0.578507	0.00332147	0.0127466	0.597587	0.000248363	0.00221661	0.366955	0.0714182	0.121142	0.119335
ENSG00000099338	CATSPERG	2.74235	3.5021	4.15824	3.26838	0.353884	0.432792	0.485955	0.408835	-0.527718	-0.935302	-0.286265	0.00284039	0.00264839	0.295291	0.0033258	0.00209846	0.313372	0.000248873	0.000227811	0.128607	0.178751	0.287516	0.254149
ENSG00000143416	SELENBP1	1.73949	1.49427	1.02728	1.52869	0.182889	0.114927	0.0297091	0.117775	-0.104419	-0.0697475	0.0826422	0.00284254	0.740926	0.27673	0.00332795	0.722197	0.294138	0.00024922	0.56269	0.116804	0.225779	0.432183	0.347146
ENSG00000155966	AFF2	1.10553	1.20858	2.13847	1.31202	0.0449545	0.0546155	0.273748	0.0661194	-1.55104	-2.62368	-0.0996516	0.00285113	0.00746229	0.454377	0.00333688	0.0061137	0.474679	0.000250075	0.000866509	0.249328	0.835315	1.03935	0.341378
ENSG00000198369	SPRED2	3.53775	2.28706	1.94667	2.7907	0.43106	0.289719	0.234657	0.35662	0.900431	0.802764	0.038557	0.00285342	0.0756692	0.910556	0.00333784	0.0658401	0.917822	0.000250333	0.0184648	0.825841	0.346979	0.587647	0.289188
ENSG00000106460	TMEM106B	7.82606	9.44528	6.06404	8.179	0.644106	0.702686	0.588988	0.658123	-0.326757	0.294582	0.630128	0.00286459	0.162283	0.000951673	0.00335259	0.145394	0.00107248	0.000251687	0.0535475	6.30658e-05	0.0996548	0.163061	0.178489
ENSG00000109956	B3GAT1	1.32046	1.65528	1.15598	1.42556	0.0815324	0.157704	0.0490869	0.0935388	-1.6416	0.401085	3.40949	0.00286543	0.136059	0.000849839	0.00335259	0.120976	0.000962116	0.000251814	0.0416628	5.47829e-05	0.665624	0.67637	1.28948
ENSG00000222932	RNU6-172P	10.9847	6.94849	5.29304	8.48433	0.726978	0.622382	0.554364	0.666723	0.625337	0.991511	0.207501	0.00286955	0.0129608	0.465766	0.00335563	0.0107118	0.485817	0.00025223	0.00177423	0.258684	0.234007	0.413453	0.299716
ENSG00000188536	HBA2	48.1013	485.034	261.291	254.016	0.951248	0.997152	0.993745	0.993634	-0.0751795	-0.223064	0.029694	0.00287822	0.277147	0.749899	0.00336754	0.252652	0.76516	0.000253313	0.117079	0.574209	0.203173	0.5074	0.334574
ENSG00000119686	FLVCR2	1.41449	1.81017	1.27132	1.54692	0.10253	0.194952	0.0706986	0.122243	-1.04744	0.152019	1.0791	0.00289555	0.709211	0.035703	0.00339246	0.688098	0.0396531	0.000255377	0.519868	0.00677162	0.386591	0.380577	0.825414
ENSG00000082397	EPB41L3	1.20384	1.7159	1.75178	1.49307	0.0598649	0.172167	0.189479	0.109008	-1.70572	-0.427412	0.0402401	0.00289905	0.216536	0.828725	0.00339619	0.195818	0.840632	0.000255848	0.08126	0.690317	0.70027	0.635154	0.324829
ENSG00000168081	PNOC	16.4907	10.7344	9.3466	13.0811	0.81242	0.734629	0.699447	0.769531	0.51637	0.634202	0.0930374	0.00290217	0.0364273	0.753123	0.00339805	0.0310788	0.767968	0.000256177	0.00695397	0.579451	0.176559	0.28568	0.223757
ENSG00000273338	.	6.42037	10.8815	6.26523	8.14801	0.593734	0.737477	0.597643	0.657397	-0.773072	-0.0569901	0.384677	0.00291383	0.911385	0.172849	0.00341205	0.903475	0.185738	0.000257424	0.827272	0.0585141	0.294073	0.320088	0.423765
ENSG00000162337	LRP5	2.42878	1.16135	1.12881	1.72194	0.311331	0.0488077	0.045122	0.167476	1.42438	0.439458	-0.00609155	0.00292324	0.118418	0.99343	0.0034254	0.104788	0.993132	0.00025869	0.0342485	0.986741	0.694825	0.701343	0.315339
ENSG00000136111	TBC1D4	1.71011	2.4767	1.64924	2.00149	0.175295	0.319931	0.163847	0.232646	-1.66629	-0.137471	0.11847	0.0029234	0.617102	0.390677	0.0034254	0.591113	0.411933	0.000258813	0.408369	0.19604	0.610612	0.425503	0.352436
ENSG00000011258	MBTD1	13.7836	11.7919	12.0393	12.7208	0.776568	0.754509	0.755124	0.763221	0.163035	0.111625	-0.0526596	0.0029265	0.329813	0.686779	0.00342793	0.3035	0.703386	0.000259196	0.151771	0.491117	0.0464818	0.0792855	0.0795112
ENSG00000134463	ECHDC3	1.47917	2.10049	3.17672	1.99608	0.118166	0.257609	0.409896	0.231306	-1.395	-2.27825	-0.16487	0.00293132	0.00361518	0.346569	0.00343177	0.00289468	0.366234	0.000259678	0.000338496	0.163392	0.575397	0.842902	0.358615
ENSG00000187790	FANCM	7.52896	6.21234	6.07021	6.77727	0.63411	0.593567	0.589267	0.609594	0.228137	0.257896	0.0239684	0.00293733	0.0756097	0.90884	0.00343772	0.0658157	0.916088	0.00026032	0.0184433	0.823236	0.0670392	0.113518	0.111238
ENSG00000290842	CROCCP3	2.71865	3.04691	2.42248	2.80001	0.350422	0.391411	0.317809	0.35757	-0.357451	0.1684	0.528851	0.00294417	0.52063	0.015203	0.00344584	0.491033	0.0168413	0.000261145	0.309271	0.00218193	0.111037	0.17944	0.198125
ENSG00000138835	RGS3	2.10004	2.767	1.61006	2.28331	0.257665	0.358463	0.154744	0.284079	-0.625295	0.443228	1.16081	0.00294552	0.197649	0.00144391	0.00344584	0.178281	0.00163044	0.00026132	0.070986	0.000106893	0.202094	0.32338	0.374032
ENSG00000213658	LAT	2.20806	3.70619	1.74809	2.72268	0.277601	0.45055	0.18825	0.347462	-0.978916	0.192713	1.13161	0.00295042	0.61759	0.0222066	0.00344897	0.591659	0.02469	0.000261864	0.408864	0.00360829	0.347791	0.37814	0.71737
ENSG00000168404	MLKL	3.93488	5.75516	5.83883	4.95598	0.460993	0.572402	0.578824	0.52661	-0.765708	-0.890857	-0.10011	0.00295068	0.0307224	0.71721	0.00344897	0.0260561	0.732469	0.000261942	0.00553121	0.529994	0.260397	0.436411	0.272678
ENSG00000165092	ALDH1A1	1.09634	1.58867	1.58676	1.36857	0.0437818	0.140392	0.148043	0.0793544	-1.86822	-1.48189	-0.0353939	0.00295462	0.0451486	0.812257	0.00345465	0.0387909	0.825112	0.000262567	0.00920437	0.66573	0.670992	1.39684	0.323124
ENSG00000115109	EPB41L5	1.34382	2.40816	1.78118	1.83224	0.0857207	0.308874	0.197632	0.194896	-1.03969	-0.332802	0.121249	0.00296486	0.40224	0.602248	0.00346626	0.375213	0.61952	0.000263643	0.205197	0.393016	0.384487	0.435156	0.318241
ENSG00000258216	.	5.23903	3.35243	2.93554	4.12766	0.539454	0.420059	0.384375	0.47367	0.684898	0.812858	0.101186	0.00296597	0.0343096	0.730305	0.00346762	0.0291877	0.745503	0.000263939	0.00640575	0.548001	0.241532	0.409623	0.266281
ENSG00000148019	CEP78	5.66252	7.27093	5.62481	6.28833	0.560507	0.633439	0.570559	0.59016	-0.426213	-0.105228	0.258083	0.00296729	0.734898	0.297865	0.00346764	0.715801	0.316095	0.000264134	0.55379	0.130272	0.135046	0.205283	0.213286
ENSG00000198400	NTRK1	0.521303	0.546793	2.16186	0.794977	0.00340649	0.00351818	0.277601	0.00586363	-1.49005	-7.41552	-5.57901	0.00299285	2.20012e-20	3.75595e-12	0.00350007	1.37508e-20	3.79224e-12	0.0002668	2.45728e-23	1.46124e-14	0.520082	0.743788	0.75818
ENSG00000082074	FYB1	9.66803	25.121	10.6498	15.8966	0.697269	0.890378	0.728709	0.809404	-1.60692	-0.0751703	0.160089	0.00300158	0.768365	0.271925	0.00350844	0.750885	0.288766	0.000267634	0.600893	0.113784	0.664516	0.407557	0.377856
ENSG00000077232	DNAJC10	9.93707	12.2522	11.0926	11.0323	0.703971	0.762607	0.736919	0.733345	-0.364219	-0.247193	0.0928698	0.0030038	0.304097	0.719433	0.00350919	0.278689	0.73485	0.000267888	0.134352	0.532866	0.112065	0.180431	0.17096
ENSG00000186594	MIR22HG	11.8697	7.64062	8.0503	9.59445	0.745407	0.646172	0.663204	0.700229	0.629091	0.367191	-0.102279	0.00305026	0.299076	0.726143	0.00356607	0.273598	0.741467	0.000272429	0.130985	0.542205	0.250861	0.334909	0.255186
ENSG00000145687	SSBP2	19.4964	11.9949	16.1831	16.0169	0.843022	0.758139	0.813983	0.8108	0.623501	0.124719	-0.30592	0.00306049	0.757215	0.281333	0.00357766	0.738973	0.299091	0.000273514	0.58583	0.119606	0.214009	0.280421	0.301176
ENSG00000197119	SLC25A29	42.25	23.2284	31.6973	33.0813	0.94142	0.880382	0.914894	0.921316	0.710332	0.183833	-0.231964	0.00306513	0.656429	0.36377	0.0035812	0.631468	0.383886	0.000273985	0.454409	0.175489	0.284239	0.327598	0.317782
ENSG00000162368	CMPK1	37.1154	41.0996	41.9215	39.453	0.930362	0.942927	0.940414	0.937957	-0.208374	-0.250904	-0.0364017	0.00307102	0.0544467	0.836416	0.00358696	0.0470871	0.848531	0.000274626	0.0118277	0.702205	0.0604797	0.102719	0.101727
ENSG00000090615	GOLGA3	30.1507	22.7534	22.7186	26.0502	0.908025	0.877478	0.869772	0.890769	0.30775	0.272581	-0.0325206	0.00309626	0.181621	0.893271	0.00362116	0.163207	0.901719	0.00027746	0.0628055	0.795604	0.0983706	0.159278	0.148687
ENSG00000143603	KCNN3	1.20623	1.42879	1.50988	1.34247	0.0603116	0.0990674	0.130452	0.0729882	-1.27524	-2.55621	-0.357771	0.00309773	0.000478435	0.133354	0.00362116	0.000361824	0.14448	0.000277649	2.71256e-05	0.0404871	0.473321	0.763555	0.523798
ENSG00000008405	CRY1	11.6063	6.28865	8.80309	9.06669	0.739767	0.596359	0.684928	0.684928	0.971446	0.14803	-0.235779	0.00311327	0.707482	0.321374	0.00364122	0.686472	0.339915	0.00027939	0.517208	0.146087	0.437461	0.382063	0.373461
ENSG00000101473	ACOT8	8.57219	7.02302	6.79076	7.67728	0.666611	0.625286	0.619032	0.642598	0.237794	0.289253	0.0438023	0.00311496	0.0557146	0.8311	0.00364129	0.048232	0.843061	0.000279599	0.0122203	0.693736	0.0706419	0.120106	0.116857
ENSG00000242371	IGKV1-39	3695.45	841.372	2833.44	2435.67	0.999665	0.998716	0.999553	0.999665	0.0481686	0.0424779	-0.0763195	0.00311723	0.948417	0.153549	0.00364216	0.944469	0.165252	0.000279869	0.895365	0.0495653	0.189981	0.446126	0.345333
ENSG00000153317	ASAP1	9.5031	11.3264	16.2646	11.3061	0.692969	0.7463	0.815324	0.738482	-0.327931	-0.919385	-0.532882	0.0031287	1.1707e-06	0.0058069	0.00365168	7.34825e-07	0.00649425	0.000281065	2.10513e-08	0.000621876	0.101599	0.172404	0.175282
ENSG00000162493	PDPN	2.70257	1.41272	1.03444	1.92775	0.348076	0.0955492	0.0304909	0.216396	0.0750629	9.36543	0.128582	0.00312904	2.41733e-07	0.000799558	0.00365168	1.50266e-07	0.000898054	0.000281179	3.41533e-09	5.07528e-05	0.202512	2.0254	0.374296
ENSG00000156172	CFAP418	1.58053	1.88135	1.75453	1.72667	0.143073	0.211146	0.190261	0.168649	-0.486251	-0.447385	0.00851016	0.00312904	0.126947	0.981953	0.00365168	0.112731	0.98331	0.000281212	0.0377784	0.963107	0.16327	0.253154	0.210324
ENSG00000183647	ZNF530	2.57679	2.21357	2.37313	2.40137	0.332161	0.276317	0.311052	0.303848	0.36022	0.165116	-0.166909	0.00313676	0.527309	0.474579	0.00365805	0.497601	0.49433	0.000282023	0.315506	0.266641	0.11888	0.180616	0.174429
ENSG00000261487	.	3.39475	2.57975	2.71112	2.96471	0.418272	0.335288	0.359077	0.376612	0.4468	0.311313	-0.0797944	0.0031391	0.277432	0.779419	0.00365805	0.252931	0.793153	0.000282292	0.117249	0.616557	0.148376	0.234997	0.207109
ENSG00000165283	STOML2	5.72426	4.58492	5.16983	5.18756	0.562685	0.511029	0.547495	0.538449	0.259644	0.0821869	-0.169554	0.00313922	0.692683	0.329925	0.00365805	0.670373	0.34847	0.000282361	0.4986	0.151863	0.0774661	0.127474	0.128202
ENSG00000227507	LTB	12.8021	19.4305	29.7762	18.1341	0.760764	0.850617	0.906852	0.83297	-0.659458	-1.21839	-0.330139	0.00313968	0.00209389	0.263885	0.00365805	0.00164963	0.28055	0.00028252	0.000170057	0.108745	0.242129	0.381634	0.324491
ENSG00000165512	ZNF22	9.15076	11.2396	10.2849	10.1536	0.682359	0.744848	0.721282	0.714246	-0.347419	-0.226861	0.101461	0.00315012	0.336752	0.681923	0.00366714	0.310094	0.698917	0.000283517	0.15658	0.484992	0.11113	0.174209	0.165741
ENSG00000136436	CALCOCO2	16.1958	19.2646	22.1458	18.3577	0.808566	0.849277	0.86603	0.835037	-0.322881	-0.539963	-0.18366	0.00315052	0.00518554	0.380875	0.00366714	0.00422003	0.40178	0.000283631	0.000537078	0.188449	0.0982686	0.166108	0.157883
ENSG00000142599	RERE	20.6162	23.6988	24.2455	22.4105	0.852963	0.883174	0.88027	0.869548	-0.266859	-0.309269	-0.0350116	0.00316703	0.0657056	0.874658	0.00369106	0.0572457	0.884238	0.000285688	0.0152521	0.763863	0.0789601	0.132873	0.12899
ENSG00000286089	.	2.94619	2.29189	1.99215	2.53581	0.376277	0.290389	0.244541	0.324231	0.708007	2.41339	1.33798	0.00317443	0.000285051	0.0239977	0.00369588	0.000211967	0.0266103	0.000286457	1.43584e-05	0.0039766	0.282056	0.633117	0.695947
ENSG00000186205	MTARC1	1.27369	1.58586	1.66516	1.45924	0.072709	0.139554	0.167421	0.101189	-1.63448	-0.44439	0.0261873	0.00317443	0.18499	0.886398	0.00369588	0.166181	0.89451	0.000286473	0.0644513	0.783646	0.805019	0.666441	0.325123
ENSG00000277247	.	0.638927	1.2483	1.36237	0.994592	0.0065896	0.0610376	0.0914168	0.0201597	-0.0308928	-9.66663	-0.128445	0.00319254	4.99282e-09	0.000370688	0.00371505	2.93976e-09	0.000412959	0.000288167	4.00571e-11	1.98106e-05	0.184268	2.70312	0.370351
ENSG00000241975	ELOCP19	15.3756	11.827	15.0834	13.9346	0.798347	0.755124	0.799743	0.781985	0.306204	-0.0593525	-0.353032	0.00321951	0.814638	0.0556367	0.00375069	0.798714	0.0613823	0.000291141	0.669305	0.0121928	0.0948225	0.150786	0.159908
ENSG00000221963	APOL6	6.44287	9.44817	5.16753	7.41856	0.594851	0.702742	0.547272	0.631987	-0.615908	0.142803	0.702527	0.00322353	0.716005	0.036222	0.00375306	0.695762	0.0401867	0.000291565	0.52865	0.00690088	0.204634	0.278121	0.377398
ENSG00000100600	LGMN	1.2574	1.75509	5.13501	2.07611	0.0692467	0.18194	0.544982	0.249623	-1.16461	-3.56156	-1.99801	0.00322485	4.31839e-07	0.00328891	0.00375306	2.72741e-07	0.00369222	0.000291744	6.65593e-09	0.00029918	0.410656	0.661337	0.701672
ENSG00000280054	.	2.86502	3.73394	1.75662	3.02825	0.367342	0.452449	0.190931	0.384263	-0.768566	2.4074	3.37718	0.00323226	7.4047e-06	4.79014e-10	0.00376183	4.88045e-06	5.08045e-10	0.000292636	1.80152e-07	2.80096e-12	0.269633	0.532017	0.514523
ENSG00000286076	.	1.39032	2.47566	1.19119	1.7847	0.0969453	0.319763	0.0546714	0.182722	-1.60385	0.0279573	0.158932	0.00323598	0.916421	0.0848769	0.00376389	0.909055	0.0932195	0.000293052	0.83575	0.0216716	0.944483	0.419694	0.384719
ENSG00000185973	TMLHE	9.84312	7.40309	6.76957	8.39058	0.70196	0.637684	0.617971	0.664042	0.349725	0.491837	0.116364	0.00323692	0.0223041	0.637776	0.00376389	0.0187304	0.654413	0.000293234	0.00362747	0.432528	0.112932	0.187062	0.168642
ENSG00000105576	TNPO2	8.18147	6.52017	8.46053	7.57367	0.655274	0.605685	0.675881	0.638968	0.251421	-0.150775	-0.400414	0.00323812	0.40583	0.00770353	0.00376389	0.378662	0.00855444	0.000293427	0.20795	0.000903843	0.0756345	0.124646	0.130522
ENSG00000272502	.	1.38389	1.59547	1.5649	1.4961	0.0956051	0.14257	0.142905	0.109622	-0.987991	-0.775792	-0.0115803	0.00324669	0.0832264	0.916173	0.00377293	0.0727079	0.922426	0.000294342	0.0210742	0.835319	0.355521	0.569773	0.289929
ENSG00000059691	GATB	2.89765	2.42408	2.47432	2.64357	0.371251	0.311219	0.325962	0.338471	0.316066	0.218766	-0.0854285	0.00326	0.3123	0.717453	0.00378934	0.286391	0.732712	0.000295834	0.139893	0.530334	0.0985783	0.159563	0.153121
ENSG00000279235	.	2.37351	3.06538	3.20257	2.77855	0.303122	0.393589	0.41185	0.354833	-0.482317	-0.595846	-0.0875227	0.00326301	0.0397505	0.762647	0.003791	0.0340136	0.776669	0.000296229	0.00777829	0.593751	0.164265	0.259622	0.214673
ENSG00000141337	ARSG	4.17058	5.98329	5.53012	5.10121	0.478695	0.583459	0.566817	0.533869	-0.787875	-0.544505	0.0297326	0.00326409	0.149355	0.947922	0.003791	0.133315	0.951244	0.000296387	0.0476472	0.894392	0.298849	0.434515	0.274664
ENSG00000170667	RASA4B	1.89876	2.22407	1.66131	1.9884	0.218462	0.278439	0.166639	0.229743	-0.379735	0.131428	0.497774	0.00326815	0.644793	0.0266771	0.00379379	0.620113	0.0293961	0.000296817	0.441216	0.00458498	0.121119	0.186512	0.208346
ENSG00000214900	LINC01588	10.053	13.4608	18.8362	12.8033	0.706986	0.781538	0.841682	0.765008	-0.492477	-1.0145	-0.393052	0.00328781	0.000573399	0.145523	0.00381858	0.000436282	0.157059	0.000298969	3.3622e-05	0.0459504	0.164834	0.271863	0.259484
ENSG00000129566	TEP1	14.8974	11.3934	12.2552	13.0962	0.79226	0.747306	0.758698	0.769755	0.303371	0.185288	-0.106647	0.00329269	0.392214	0.625578	0.00382465	0.364508	0.642485	0.000299659	0.197104	0.418062	0.0943457	0.152549	0.147637
ENSG00000145335	SNCA	1.75762	1.99434	2.12545	1.90973	0.187357	0.235215	0.271179	0.211872	-0.165296	-0.359706	0.0351003	0.00329482	0.255983	0.787597	0.00382518	0.23265	0.800851	0.000299914	0.104021	0.628981	0.310772	0.587366	0.32916
ENSG00000101384	JAG1	2.05214	2.28744	2.48341	2.21389	0.249009	0.289942	0.327805	0.272631	-1.34292	-1.50466	-0.0614404	0.00329972	0.0280431	0.711287	0.00382893	0.0237962	0.726638	0.000300421	0.00490222	0.522407	0.548159	0.826468	0.317567
ENSG00000206172	HBA1	57.7646	550.295	323.289	293.932	0.962473	0.99771	0.99503	0.994527	-0.0734725	-0.222696	0.0288536	0.00330376	0.272551	0.766888	0.00383167	0.248268	0.780867	0.000300851	0.114117	0.598983	0.202071	0.507203	0.334445
ENSG00000110330	BIRC2	15.8093	18.0706	22.2821	17.7379	0.804043	0.837996	0.866979	0.829005	-0.261248	-0.592893	-0.299878	0.00330734	0.000102046	0.0628765	0.00383313	7.39848e-05	0.0694668	0.000301285	4.10683e-06	0.0143718	0.0791131	0.134415	0.13392
ENSG00000152439	ZNF773	5.71638	4.61208	4.55482	5.09587	0.562406	0.513095	0.511643	0.533758	0.280041	0.293204	0.00888571	0.00330769	0.10618	0.97326	0.00383313	0.0935241	0.974524	0.000301393	0.0294303	0.945595	0.0849067	0.141385	0.136139
ENSG00000261359	PYCARD-AS1	4.75194	3.42191	2.54836	3.87528	0.514045	0.426314	0.336572	0.457977	0.563768	1.41234	0.649983	0.00332242	8.54123e-05	0.0463301	0.00385218	6.15528e-05	0.0512258	0.000303106	3.28955e-06	0.00952027	0.199894	0.345643	0.358735
ENSG00000178860	MSC	1.08823	1.44127	1.67073	1.32054	0.0425532	0.101804	0.168761	0.0676272	-1.94456	-1.38818	-0.02352	0.00332447	0.05309	0.830296	0.00385262	0.0458883	0.842346	0.000303356	0.0114292	0.69257	0.822102	1.77154	0.326197
ENSG00000105851	PIK3CG	4.98377	6.76801	13.2975	7.02087	0.525437	0.615178	0.775842	0.618752	-0.501435	-1.51862	-0.883826	0.0033547	4.21945e-07	0.00315053	0.00389123	2.6678e-07	0.00353856	0.000306613	6.49557e-09	0.000283751	0.171382	0.281643	0.288241
ENSG00000136689	IL1RN	1.86014	5.16554	1.41464	3.08709	0.211649	0.543307	0.104708	0.389792	-1.9607	-0.00212069	0.120652	0.0033661	0.996675	0.129666	0.00390566	0.996731	0.14055	0.000307969	0.992946	0.0389272	0.88357	0.424556	0.362934
ENSG00000168961	LGALS9	29.7428	20.2663	19.5035	24.3743	0.90607	0.858324	0.847378	0.881443	0.415174	0.454768	0.0361589	0.00336802	0.0783417	0.907556	0.00390749	0.0682604	0.914907	0.000308331	0.0193494	0.821204	0.138373	0.219953	0.189689
ENSG00000107771	CCSER2	12.2201	15.0718	13.3403	13.5204	0.750991	0.806724	0.776568	0.77573	-0.356498	-0.181022	0.144668	0.00337252	0.468325	0.545011	0.00391231	0.439689	0.564053	0.000308929	0.261034	0.332661	0.112748	0.179679	0.175973
ENSG00000175471	MCTP1	1.71931	2.47162	2.97601	2.21683	0.177584	0.319149	0.388563	0.273357	-1.47645	-1.74849	-0.0766098	0.00337608	0.0200631	0.619492	0.0039145	0.0168168	0.6362	0.000309321	0.00315356	0.410988	0.585971	0.934812	0.324506
ENSG00000112877	CEP72	3.69731	4.34553	3.91896	3.98759	0.444016	0.495951	0.467973	0.464902	-0.353896	-0.246563	0.0876199	0.00337877	0.302301	0.736894	0.00391644	0.276934	0.751343	0.000309693	0.133186	0.556364	0.115284	0.180666	0.170757
ENSG00000259330	INAFM2	3.31098	4.30729	4.99863	3.97362	0.411348	0.493606	0.537555	0.463729	-0.508995	-0.788983	-0.200753	0.00338306	0.00844206	0.454886	0.00392124	0.00696376	0.475049	0.000310292	0.00102082	0.249768	0.170028	0.286478	0.236676
ENSG00000277856	.	1.05689	1.02327	1.5851	1.12857	0.0375272	0.0312727	0.147484	0.0363545	-0.0082435	-0.122668	-0.0480738	0.00339243	0.00107453	0.211677	0.00392953	0.000832806	0.225739	0.000311388	7.35746e-05	0.0787509	0.180958	0.471816	0.340528
ENSG00000129925	PGAP6	6.33157	8.03787	6.81633	7.07981	0.589211	0.659574	0.619925	0.621377	-0.392444	-0.149089	0.197666	0.00339344	0.600157	0.420011	0.00392953	0.573567	0.440969	0.000311544	0.390706	0.219766	0.130062	0.195317	0.195648
ENSG00000184903	IMMP2L	24.1166	15.2076	10.2637	18.3903	0.87759	0.808231	0.720612	0.835372	0.543514	1.30153	0.569953	0.00339429	0.00010058	0.0591743	0.00392953	7.28942e-05	0.0654643	0.000311685	4.04221e-06	0.0132743	0.19143	0.323002	0.33446
ENSG00000197457	STMN3	5.30565	6.97498	3.01021	5.59255	0.542693	0.623332	0.391579	0.558608	-0.497342	0.902269	1.5134	0.00339513	0.0031241	1.02563e-06	0.00392953	0.0024936	1.13495e-06	0.000311826	0.000280594	1.80634e-08	0.178457	0.294023	0.294539
ENSG00000205531	NAP1L4	53.5591	42.3257	42.3464	47.3439	0.958229	0.945496	0.94114	0.951695	0.243423	0.242188	-0.00482688	0.00341789	0.133796	0.979132	0.00395598	0.119022	0.98042	0.000314298	0.040691	0.957315	0.0737421	0.124127	0.120529
ENSG00000135441	BLOC1S1	20.1594	14.9542	11.8906	16.7856	0.849053	0.804937	0.752611	0.818842	0.336329	0.653592	0.26562	0.00341929	0.00132834	0.207647	0.00395598	0.0010437	0.221645	0.000314809	9.62518e-05	0.0764437	0.111109	0.185727	0.174717
ENSG00000211682	IGLJ6	2.24589	1.08292	1.42365	1.65686	0.283353	0.0381415	0.107332	0.151058	0.00712914	-0.0267543	-0.0390232	0.00341929	0.0764571	0.000224041	0.00395598	0.0664759	0.000249749	0.000314588	0.0187396	1.07014e-05	0.181013	0.448452	0.339552
ENSG00000196209	SIRPB2	1.64975	2.60412	1.77919	2.04549	0.159937	0.337633	0.197185	0.243313	-1.62636	-0.169014	0.117599	0.00341929	0.583152	0.439564	0.00395598	0.555241	0.459947	0.000314798	0.371835	0.236151	0.671465	0.435543	0.350966
ENSG00000169446	MMGT1	11.1936	12.755	12.3791	11.9976	0.731837	0.771151	0.760429	0.752164	-0.243452	-0.192124	0.0517686	0.0034338	0.250534	0.80062	0.00397239	0.227714	0.813333	0.000316336	0.100753	0.648323	0.0734665	0.120981	0.119034
ENSG00000204160	ZDHHC18	7.3539	9.58167	7.87009	8.31205	0.627855	0.706372	0.658067	0.662199	-0.446149	-0.149462	0.220883	0.00344037	0.62931	0.39632	0.003978	0.603807	0.41715	0.000317005	0.422533	0.20048	0.14772	0.21902	0.222047
ENSG00000170627	GTSF1	31.7535	9.67464	8.37217	19.3219	0.914782	0.709611	0.673256	0.844418	0.148207	0.307165	0.00715695	0.00344742	0.160491	0.936113	0.00398417	0.143907	0.940967	0.000317719	0.0527023	0.871552	0.276908	0.580094	0.324081
ENSG00000291091	SDHAP4	29.2237	35.3826	22.8996	30.6269	0.903892	0.930195	0.871	0.91266	-0.317178	0.267842	0.594535	0.00344982	0.209645	0.00186409	0.00398495	0.189384	0.00210614	0.000318004	0.0774992	0.000146431	0.100262	0.163415	0.174483
ENSG00000183049	CAMK1D	8.20002	11.0306	25.3468	12.0678	0.656	0.74066	0.885687	0.753002	-0.474493	-1.75712	-1.1757	0.00345806	4.22106e-10	4.22977e-05	0.00399491	2.44309e-10	4.60306e-05	0.000319022	2.42007e-12	1.43693e-06	0.1609	0.266356	0.267616
ENSG00000105928	GSDME	5.34032	3.2692	2.92894	4.13912	0.54448	0.413414	0.383537	0.475121	1.00751	1.33282	0.110962	0.00345944	0.0210884	0.621732	0.00399532	0.0176954	0.638277	0.000319278	0.00336772	0.413272	0.534337	0.854464	0.324291
ENSG00000078124	ACER3	4.93343	5.95536	7.12509	5.68714	0.522756	0.582063	0.63249	0.563634	-0.373257	-0.775037	-0.333256	0.00346766	0.000491376	0.132934	0.00400319	0.0003722	0.144258	0.00032013	2.80807e-05	0.0402878	0.119458	0.200833	0.193433
ENSG00000123575	FAM199X	12.9851	14.2736	13.5166	13.5767	0.763556	0.794438	0.778634	0.776735	-0.205737	-0.133106	0.072594	0.00347112	0.367067	0.658368	0.00400806	0.339686	0.675775	0.000320743	0.177996	0.456733	0.0598061	0.101554	0.102078
ENSG00000112773	TENT5A	1.93965	3.10406	3.20936	2.60116	0.226895	0.397666	0.412464	0.333389	-0.875631	-0.760438	-0.019858	0.00347738	0.0982738	0.955388	0.00401445	0.0864678	0.958309	0.000321479	0.0264614	0.90963	0.35019	0.514519	0.281109
ENSG00000185291	IL3RA	4.10089	2.29898	46.9539	10.2801	0.473502	0.29145	0.949405	0.71687	1.06469	-3.67183	-5.10828	0.0034972	1.49375e-07	4.86828e-13	0.00403905	9.28229e-08	4.62886e-13	0.000323674	1.98532e-09	1.57682e-15	0.510625	0.666032	0.698809
ENSG00000107317	PTGDS	1.56348	2.82852	1.59708	2.06586	0.138773	0.366225	0.150947	0.24778	-1.80312	-0.22804	0.0247864	0.00350008	0.188311	0.893996	0.0040428	0.169582	0.902613	0.000324201	0.0661774	0.796646	0.962544	0.501639	0.330145
ENSG00000181450	ZNF678	7.38454	8.71625	6.77084	7.80908	0.629028	0.682638	0.618138	0.646619	-0.323841	0.0557203	0.36144	0.00351694	0.845882	0.0666001	0.00406516	0.832342	0.0733661	0.000326221	0.716835	0.0155166	0.0999398	0.16033	0.173357
ENSG00000172594	SMPDL3A	0.841136	1.26023	2.28717	1.23818	0.0156922	0.063383	0.298598	0.0523818	-1.57802	-2.66991	-0.196196	0.00352327	0.00415683	0.342032	0.00407209	0.00334583	0.361412	0.000327005	0.000404146	0.16017	0.58258	0.905405	0.382319
ENSG00000117408	IPO13	4.13267	3.53161	3.08768	3.72859	0.47568	0.435249	0.400737	0.446753	0.219575	0.44402	0.20659	0.00352581	0.000830184	0.155725	0.00407383	0.000638033	0.167597	0.000327372	5.31605e-05	0.0505343	0.0648928	0.113676	0.112766
ENSG00000126709	IFI6	2.58654	4.52144	2.64347	3.35583	0.333277	0.507008	0.35098	0.416597	-0.857113	-0.119798	0.292541	0.0035333	0.778556	0.275049	0.00408211	0.761164	0.292301	0.000328265	0.61492	0.115716	0.319948	0.339058	0.392165
ENSG00000117020	AKT3	5.79852	10.4399	6.50725	7.73584	0.566315	0.728207	0.60831	0.644217	-0.825441	-0.19607	0.20537	0.00354499	0.605117	0.418328	0.00409673	0.578958	0.43958	0.00032967	0.396124	0.218403	0.306756	0.352685	0.335607
ENSG00000181036	FCRL6	2.55422	5.33946	1.32446	3.45078	0.328922	0.553247	0.0819791	0.42475	-1.63224	0.567664	3.93463	0.00354597	0.060098	0.000184743	0.00409733	0.0521573	0.000206239	0.00032997	0.0135498	8.54576e-06	0.653156	1.05621	1.19131
ENSG00000110697	PITPNM1	19.6544	21.7691	18.6452	20.323	0.844474	0.870442	0.839392	0.853298	-0.224775	-0.0257087	0.194898	0.0035485	0.899464	0.193851	0.00409733	0.890315	0.207391	0.000330271	0.806539	0.0689218	0.0669547	0.111484	0.112914
ENSG00000148346	LCN2	2.74521	5.58207	1.08596	3.59303	0.354442	0.56503	0.0377506	0.435751	-0.112442	0.150073	0.160443	0.00354922	0.356662	0.00597115	0.00409733	0.329391	0.00667046	0.000330404	0.170444	0.000645677	0.232215	0.465259	0.392628
ENSG00000197448	GSTK1	28.9001	33.4154	31.3576	31.0689	0.902608	0.924275	0.912995	0.914056	-0.269072	-0.207826	0.0586693	0.00355107	0.261365	0.788848	0.00409909	0.237738	0.802132	0.000330775	0.107259	0.630729	0.0828377	0.136861	0.133094
ENSG00000173511	VEGFB	7.22917	5.6088	8.06415	6.72679	0.62389	0.566315	0.663651	0.607584	0.325744	-0.180343	-0.503611	0.00355956	0.437081	0.00948208	0.00410851	0.408706	0.0104705	0.000331764	0.234148	0.0011899	0.100526	0.161323	0.174504
ENSG00000243836	WDR86-AS1	1.67353	2.37132	1.79862	1.96776	0.16675	0.302898	0.201597	0.22561	-1.36778	-0.0526756	0.26161	0.00357552	0.885963	0.193541	0.00412536	0.876017	0.20714	0.000333518	0.782872	0.0687575	0.472479	0.386933	0.449293
ENSG00000288819	.	1.39539	1.84104	1.64872	1.61118	0.0978388	0.202156	0.163623	0.139052	-1.42982	-0.786876	0.0185884	0.00357553	0.138268	0.930504	0.00412536	0.122856	0.93515	0.000333586	0.042626	0.861307	0.584948	0.831585	0.312854
ENSG00000054523	KIF1B	14.1885	9.62679	9.77862	11.6877	0.782431	0.707935	0.709722	0.746189	0.48717	0.370677	-0.059733	0.00358576	0.228959	0.835329	0.00413761	0.207289	0.84755	0.000334807	0.088428	0.700636	0.179229	0.264645	0.216279
ENSG00000155367	PPM1J	2.72873	1.86232	1.47586	2.187	0.351706	0.206846	0.120456	0.269057	0.818245	1.7525	0.514187	0.00359678	0.000486366	0.120722	0.00415159	0.000368263	0.131584	0.000336171	2.7722e-05	0.0352228	0.277118	0.499776	0.520414
ENSG00000089818	NECAP1	19.8834	16.1398	14.4688	17.5425	0.846764	0.818172	0.790864	0.827163	0.224556	0.358586	0.119949	0.00360387	0.00936139	0.465858	0.00415774	0.00769913	0.485899	0.000336901	0.00116963	0.25881	0.068835	0.11521	0.112706
ENSG00000015475	BID	3.3022	4.67113	6.73703	4.39202	0.410622	0.516334	0.616575	0.492377	-0.60997	-1.17038	-0.360503	0.00360669	0.00149845	0.220835	0.00416061	0.00118171	0.235249	0.000337365	0.000111657	0.083589	0.213877	0.348131	0.313841
ENSG00000238227	TMEM250	3.51421	2.86889	2.71028	3.13149	0.42905	0.370693	0.359022	0.394203	0.40782	0.487174	0.0660244	0.00361518	0.0565632	0.821821	0.00417111	0.0489792	0.833623	0.00033845	0.0124643	0.679673	0.139201	0.226598	0.192937
ENSG00000007047	MARK4	2.22792	2.5597	2.37465	2.38184	0.280337	0.332942	0.311442	0.30072	-0.336586	-0.246875	0.0750843	0.0036225	0.280802	0.766231	0.00417714	0.256088	0.780094	0.000339249	0.119271	0.597955	0.107191	0.171551	0.16323
ENSG00000205809	KLRC2	1.46033	1.85705	1.33021	1.59527	0.113196	0.20573	0.0833194	0.135589	-2.06744	0.260394	3.98784	0.00362346	0.290201	0.0058069	0.00417714	0.265199	0.00649425	0.000339406	0.125261	0.000621971	0.777973	0.539298	1.67268
ENSG00000104872	PIH1D1	15.2397	11.5686	16.3229	13.9716	0.796225	0.750433	0.815938	0.782655	0.309793	-0.179355	-0.487487	0.00363293	0.41801	0.0086171	0.00418885	0.389865	0.00954872	0.000340755	0.218145	0.00104728	0.096066	0.154348	0.165922
ENSG00000137513	NARS2	3.65315	2.91738	3.19328	3.29019	0.440889	0.377227	0.411292	0.410789	0.331576	0.133071	-0.175722	0.00363293	0.600192	0.424662	0.00418885	0.573608	0.44544	0.000340825	0.390766	0.223458	0.108041	0.168257	0.166082
ENSG00000017483	SLC38A5	2.52995	1.8618	2.50947	2.26417	0.326409	0.206679	0.331323	0.280896	0.475523	-0.0319565	-0.437622	0.00364364	0.936498	0.0979866	0.0042001	0.930806	0.107598	0.000341975	0.872276	0.0263603	0.158729	0.229405	0.267608
ENSG00000162377	COA7	1.71697	1.43509	1.9946	1.65085	0.177137	0.100519	0.244988	0.149383	0.440088	-0.403895	-0.886832	0.00364626	0.139426	0.000766093	0.0042008	0.124024	0.000860395	0.000342289	0.0431906	4.8096e-05	0.149675	0.230363	0.258398
ENSG00000072121	ZFYVE26	8.53755	6.99915	6.95927	7.67953	0.665606	0.624337	0.626236	0.64271	0.222451	0.217211	-0.00879773	0.0036478	0.144448	0.965267	0.0042008	0.128682	0.966801	0.000342501	0.0454953	0.928787	0.0665296	0.112122	0.110426
ENSG00000177383	MAGEF1	3.63273	4.65443	3.14431	3.95562	0.43927	0.515273	0.405931	0.463059	-0.487171	0.0991991	0.541992	0.00365873	0.78167	0.0517394	0.00421402	0.76385	0.0570043	0.000343815	0.619969	0.0110431	0.165061	0.237055	0.285175
ENSG00000079257	LXN	2.94063	2.21443	2.18957	2.53463	0.375887	0.276484	0.282124	0.324007	0.489025	0.418116	-0.0242354	0.00367565	0.168229	0.941708	0.00423379	0.150968	0.945995	0.000345664	0.056258	0.881722	0.166662	0.264485	0.215518
ENSG00000115942	ORC2	9.27993	10.479	8.99894	9.70585	0.686771	0.729324	0.689786	0.702798	-0.259816	-0.0627407	0.187938	0.00368497	0.774917	0.28394	0.00424581	0.757345	0.3018	0.000346882	0.609911	0.12128	0.0796375	0.131417	0.133239
ENSG00000072133	RPS6KA6	0.975752	0.975914	1.18763	1.00987	0.0275311	0.0259117	0.0540012	0.0215558	0.0196337	-0.0280008	-0.0757816	0.00368727	0.781218	0.045229	0.00424777	0.763395	0.0500671	0.000347348	0.619089	0.00922664	0.182152	0.445615	0.347921
ENSG00000213033	AURKAP1	1.98617	1.62368	2.1814	1.87514	0.236332	0.149439	0.280617	0.203943	0.770729	-0.293399	-1.14608	0.00368733	0.425654	0.00864251	0.00424777	0.397507	0.00957228	0.000347517	0.224358	0.00105147	0.279302	0.349708	0.482484
ENSG00000168067	MAP4K2	13.4296	19.9098	23.9043	17.6588	0.771709	0.85514	0.878148	0.828279	-0.618669	-0.843947	-0.152719	0.00369408	0.0179032	0.583877	0.00425348	0.0149359	0.602807	0.000348222	0.00271576	0.372638	0.213237	0.358639	0.259273
ENSG00000107738	VSIR	13.3374	19.7063	36.2031	19.5143	0.769699	0.853186	0.928073	0.846205	-0.556554	-1.49773	-0.754184	0.00370033	1.01953e-05	0.017563	0.00425908	6.80675e-06	0.0195458	0.000349101	2.6152e-07	0.00264584	0.200312	0.323664	0.337394
ENSG00000150672	DLG2	1.51058	2.38841	1.0261	1.77758	0.125593	0.305691	0.0295974	0.1806	-1.02437	0.431553	2.04805	0.00370033	0.211376	0.00196805	0.00425908	0.19107	0.00221857	0.000349155	0.0785641	0.000157346	0.465655	0.553573	0.722184
ENSG00000122335	SERAC1	1.15992	1.36786	1.53242	1.30148	0.0529402	0.0843246	0.137209	0.0643324	-0.628141	-0.983556	-0.205926	0.00371003	0.00994698	0.47777	0.00427322	0.00818407	0.497335	0.000350554	0.00126186	0.269483	0.244523	0.377321	0.279979
ENSG00000174946	GPR171	2.67065	4.49675	1.74548	3.23936	0.343888	0.505221	0.187692	0.405819	-1.42917	0.282547	2.17372	0.00372953	0.375043	0.00690092	0.00429488	0.347775	0.007733	0.000352674	0.183958	0.000780771	0.546183	0.50399	1.17244
ENSG00000075234	TTC38	3.01735	4.01505	3.41949	3.47393	0.383593	0.474731	0.428938	0.426425	-0.602241	-0.290835	0.145144	0.00373171	0.401359	0.626709	0.00429488	0.374382	0.643549	0.00035295	0.204587	0.419346	0.206699	0.292013	0.258236
ENSG00000143322	ABL2	2.87023	3.26581	4.21271	3.24139	0.36818	0.41319	0.489138	0.406098	-0.283681	-0.786885	-0.457703	0.00373203	2.3097e-06	0.00775635	0.00429488	1.49588e-06	0.00859468	0.00035305	4.68638e-08	0.000912888	0.0905616	0.152483	0.152848
ENSG00000286931	.	2.57113	1.97246	1.76156	2.20583	0.331267	0.22991	0.192383	0.271346	0.683909	1.60037	0.612983	0.00373964	0.000265311	0.0815332	0.00430156	0.000196298	0.0896805	0.000353839	1.31764e-05	0.0204482	0.239251	0.438025	0.466024
ENSG00000129932	DOHH	2.3763	2.01374	2.2679	2.21644	0.303513	0.239404	0.296085	0.273245	0.385999	0.0666711	-0.277812	0.0037744	0.836865	0.231254	0.00434201	0.822613	0.246233	0.000357409	0.703135	0.0896758	0.128292	0.190007	0.198763
ENSG00000116191	RALGPS2	80.8605	52.4966	54.6153	65.4996	0.975652	0.959792	0.959178	0.968951	0.476839	0.412924	-0.0253601	0.00378491	0.164645	0.936113	0.00435628	0.147414	0.940967	0.000358827	0.0545876	0.871546	0.1623	0.252981	0.210975
ENSG00000288995	.	5.21528	3.94776	3.64484	4.46493	0.538002	0.470095	0.448093	0.497738	0.422417	0.522718	0.0808734	0.00379842	0.0520558	0.790191	0.00437401	0.0449461	0.802935	0.000360532	0.0111368	0.632965	0.148274	0.241452	0.201383
ENSG00000170837	GPR27	1.1655	1.3498	1.05347	1.2199	0.0536103	0.0800804	0.0331714	0.0497012	-1.58082	0.0655994	0.217521	0.00382115	0.827893	0.066608	0.00440359	0.812515	0.0733661	0.000363401	0.689096	0.0155197	0.714266	0.41572	0.434199
ENSG00000159496	RGL4	1.72217	2.06648	1.80579	1.87087	0.178645	0.251075	0.203384	0.203328	-1.26083	-0.351783	0.0671674	0.00382213	0.309847	0.722494	0.00440359	0.284109	0.73777	0.000363704	0.138223	0.537167	0.555573	0.509932	0.322784
ENSG00000164040	PGRMC2	11.3288	13.749	12.6542	12.4926	0.735132	0.786117	0.765064	0.759033	-0.324509	-0.223705	0.0871183	0.00382213	0.317218	0.727134	0.00440359	0.291133	0.742101	0.000363707	0.143233	0.543594	0.102809	0.164831	0.1583
ENSG00000165996	HACD1	1.76184	2.8459	1.49092	2.14418	0.188641	0.368124	0.125649	0.260792	-0.882476	0.180327	0.979231	0.00382654	0.632708	0.0309149	0.00440655	0.60724	0.0341456	0.000364198	0.42653	0.00557706	0.373649	0.375815	0.759016
ENSG00000130775	THEMIS2	90.0362	52.4771	51.2901	69.0538	0.978891	0.959736	0.955101	0.971184	0.585072	0.531371	0.00376617	0.00385179	0.126583	0.998409	0.00443196	0.112375	0.998137	0.000366817	0.0376112	0.996744	0.240777	0.351803	0.244288
ENSG00000101977	MCF2	1.52456	1.28898	1.20031	1.3799	0.128553	0.0686882	0.0562908	0.0822583	0.631864	1.13005	0.288116	0.00385355	0.00430278	0.318944	0.00443196	0.00346459	0.337206	0.000367056	0.00042178	0.144377	0.235708	0.399001	0.321928
ENSG00000120594	PLXDC2	1.5715	2.6504	2.97325	2.22064	0.140336	0.344446	0.388228	0.274083	-1.58824	-0.482377	0.0191994	0.00385482	0.158855	0.946442	0.00443196	0.142236	0.949764	0.000367248	0.0519314	0.891035	0.796816	0.713774	0.323578
ENSG00000166165	CKB	1.72207	2.04071	3.0704	2.06394	0.178589	0.244765	0.398671	0.246998	-0.822078	-2.34731	-1.25149	0.00385483	1.277e-06	0.0063937	0.00443196	7.99639e-07	0.00715718	0.000367321	2.35296e-08	0.000708031	0.29099	0.44361	0.468229
ENSG00000185477	GPRIN3	1.28224	2.32787	1.10785	1.66499	0.0741051	0.296476	0.0423857	0.153683	-1.58513	-0.100773	0.137951	0.00385632	0.731253	0.31821	0.00443196	0.711876	0.336484	0.000367535	0.5496	0.143861	0.676766	0.413771	0.363757
ENSG00000245532	NEAT1	46.3558	30.7257	29.6633	37.5327	0.948791	0.916178	0.906126	0.933155	0.450805	0.442382	0.00706547	0.00387387	0.123127	0.995541	0.00445174	0.109152	0.995373	0.000369425	0.0362315	0.990411	0.165721	0.255188	0.207797
ENSG00000126945	HNRNPH2	27.336	31.1498	34.3395	29.9599	0.894957	0.91763	0.923214	0.909756	-0.246434	-0.398192	-0.133994	0.00388121	0.00854338	0.443967	0.00445891	0.00703903	0.464348	0.000370268	0.00103657	0.239725	0.0753355	0.126592	0.123677
ENSG00000164989	CCDC171	1.68064	2.08153	2.06266	1.89953	0.168537	0.254091	0.259061	0.209974	-0.625761	-0.588814	-0.0168229	0.00388803	0.101725	0.954324	0.00446549	0.0894953	0.957393	0.000371064	0.0277427	0.907033	0.228439	0.347166	0.249377
ENSG00000186566	GPATCH8	29.6305	31.8439	37.2928	31.7315	0.905735	0.91992	0.930921	0.916625	-0.178935	-0.431264	-0.239642	0.00389014	3.17877e-05	0.0317142	0.00446578	2.18803e-05	0.0349849	0.000371338	1.01539e-06	0.00576536	0.0519012	0.090169	0.0913402
ENSG00000166484	MAPK7	5.54734	6.44862	8.58567	6.38972	0.554979	0.602781	0.67979	0.594014	-0.308059	-0.829404	-0.469452	0.00389785	5.31853e-06	0.0120789	0.00447177	3.49503e-06	0.0133931	0.000372219	1.22961e-07	0.00161776	0.0978697	0.164855	0.163786
ENSG00000149591	TAGLN	30.222	16.5663	11.2638	21.8104	0.908416	0.823198	0.740716	0.865248	0.71029	1.18385	0.248087	0.00389831	0.00682882	0.404263	0.00447177	0.00558604	0.425123	0.000372335	0.000770198	0.206733	0.277346	0.453726	0.32493
ENSG00000211965	IGHV3-49	0.826102	1.19186	3.81167	1.44962	0.0145753	0.0523818	0.459988	0.0986765	-0.023317	-0.142871	-0.0227104	0.00390339	0.0186852	0.594724	0.00447721	0.0155682	0.612391	0.000373039	0.00286986	0.384698	0.183004	0.482573	0.33656
ENSG00000126216	TUBGCP3	16.9913	14.1176	14.8581	15.5195	0.818228	0.792316	0.796672	0.804769	0.193002	0.0985492	-0.0945132	0.00392385	0.511877	0.517256	0.00450063	0.482606	0.53758	0.000375286	0.300851	0.306025	0.058256	0.0973256	0.09715
ENSG00000121101	TEX14	0.911411	1.03782	0.940557	0.965757	0.0214441	0.0331714	0.0212766	0.017535	-0.779948	-0.752116	-0.034307	0.00392524	0.0865207	0.939585	0.00450063	0.075783	0.944003	0.000375492	0.0222563	0.878213	0.313065	0.460077	0.27586
ENSG00000242156	.	6.97245	4.80897	7.47056	6.20257	0.613615	0.524041	0.643268	0.586028	0.759897	-0.0792403	-0.696004	0.00393929	0.839194	0.0629112	0.00451723	0.825397	0.069492	0.00037713	0.706522	0.0143819	0.306881	0.318619	0.49928
ENSG00000172954	LCLAT1	10.1553	7.71242	6.57872	8.6208	0.708661	0.648573	0.611493	0.67119	0.36166	0.539072	0.141282	0.00394679	0.0175593	0.570328	0.00452457	0.014633	0.590308	0.000377995	0.00264354	0.358518	0.118967	0.196499	0.179761
ENSG00000162551	ALPL	1.33316	1.9997	3.2244	1.89897	0.0838778	0.2365	0.413861	0.20975	-0.0835551	-0.295072	0.00618129	0.00395405	0.136969	0.976572	0.00453073	0.121657	0.977911	0.000378763	0.0420537	0.952067	0.208125	0.566649	0.330364
ENSG00000143702	CEP170	23.6017	19.2949	19.9077	21.316	0.874853	0.8495	0.849947	0.862121	0.207128	0.160289	-0.0480695	0.00396333	0.274261	0.78259	0.00453922	0.24993	0.796267	0.000379874	0.115216	0.621297	0.0617635	0.104564	0.103857
ENSG00000162746	FCRLB	2.02328	1.63122	1.33487	1.75862	0.242978	0.151617	0.0842129	0.176132	0.538161	1.12066	0.398073	0.00396366	0.00106286	0.165845	0.00453922	0.000822815	0.178237	0.000379979	7.2505e-05	0.0551922	0.191066	0.3245	0.312888
ENSG00000168685	IL7R	14.5992	41.2847	7.6077	23.9592	0.788239	0.943262	0.648461	0.8796	-0.156765	0.0515676	0.123253	0.00396922	0.917369	0.0934286	0.004544	0.910346	0.102683	0.000380633	0.837496	0.0247374	0.29688	0.432321	0.366458
ENSG00000289938	.	1.61252	2.04095	1.69694	1.7944	0.150221	0.244876	0.174624	0.1849	-0.723451	-0.178498	0.23789	0.00398125	0.645401	0.392862	0.00455368	0.620708	0.41408	0.000382035	0.441921	0.197663	0.268081	0.320665	0.325222
ENSG00000100280	AP1B1	18.5987	14.0272	23.7838	17.6361	0.834813	0.790752	0.876975	0.828112	0.307745	-0.40702	-0.736703	0.00398259	0.0370907	7.35071e-05	0.00455368	0.0316636	7.97022e-05	0.000382461	0.00711179	2.7462e-06	0.099374	0.161919	0.170423
ENSG00000087903	RFX2	1.03924	1.45817	1.42026	1.26505	0.0351259	0.105545	0.106048	0.0570168	-1.13606	-0.775495	-0.0094885	0.00398259	0.109107	0.973593	0.00455368	0.096209	0.974975	0.000382412	0.0306016	0.946336	0.420547	0.695303	0.301625
ENSG00000117228	GBP1	3.26414	5.79908	3.83792	4.35223	0.407159	0.574803	0.461886	0.48925	-0.992125	-0.371072	0.0940161	0.00398259	0.30816	0.737848	0.00455368	0.282485	0.751976	0.000382438	0.136991	0.557799	0.375024	0.450868	0.30821
ENSG00000164292	RHOBTB3	1.38786	1.58793	3.25807	1.76703	0.0964427	0.140169	0.416876	0.17764	-1.2015	-3.58109	-1.84179	0.0039888	1.277e-06	0.00619139	0.00456304	7.99639e-07	0.00694336	0.000383503	2.35167e-08	0.000678942	0.479272	0.695925	0.783928
ENSG00000254783	.	2.18511	2.72696	2.57869	2.46123	0.273859	0.353828	0.340705	0.313229	-0.484867	-0.351483	0.06861	0.00399788	0.241891	0.818816	0.00457216	0.219584	0.830787	0.000384524	0.0956963	0.674855	0.159805	0.249257	0.215862
ENSG00000008282	SYPL1	44.1475	56.8505	45.6863	49.3853	0.944659	0.964483	0.947507	0.95404	-0.393544	-0.108807	0.234685	0.00400305	0.721156	0.330688	0.00457434	0.701255	0.349177	0.00038514	0.535174	0.152334	0.127749	0.19444	0.201525
ENSG00000235162	C12orf75	2.92377	4.97732	10.609	4.96565	0.373653	0.533088	0.727928	0.527392	-1.29185	-2.42226	-0.248131	0.0040056	0.001352	0.207289	0.00457434	0.00106066	0.221359	0.000385566	9.86802e-05	0.0762464	0.474787	0.772995	0.416943
ENSG00000281103	TRG-AS1	3.43106	5.42742	2.58733	4.07974	0.421567	0.557603	0.341654	0.470598	-1.0747	0.382795	1.82324	0.00400575	0.277505	0.0036767	0.00457434	0.252943	0.00415903	0.000385707	0.117293	0.000345831	0.388847	0.510168	0.784189
ENSG00000171049	FPR2	1.7929	2.68979	1.70267	2.13075	0.196292	0.348802	0.1763	0.258726	-1.60008	-0.0431923	0.155476	0.00400575	0.880792	0.212642	0.00457434	0.870259	0.226741	0.000385729	0.774228	0.0792776	0.7505	0.40928	0.377521
ENSG00000131042	LILRB2	2.65049	5.33116	5.91903	4.22891	0.341096	0.552745	0.582286	0.481264	-1.0671	-1.14693	-0.0729147	0.004018	0.0449115	0.766883	0.00458794	0.0385676	0.780867	0.000387132	0.00913846	0.598954	0.40323	0.652236	0.30325
ENSG00000179604	CDC42EP4	1.09972	1.30242	2.15487	1.34893	0.0442285	0.0708661	0.276317	0.0748869	-1.08806	-2.77797	-1.09884	0.00403488	2.36525e-05	0.029358	0.00460596	1.62403e-05	0.032352	0.00038891	7.11938e-07	0.00521361	0.392347	0.600135	0.772309
ENSG00000237292	LINC01732	2.17811	1.60916	1.55108	1.85382	0.272128	0.145306	0.140113	0.199196	1.28004	2.16712	0.162332	0.00404332	0.0113832	0.297967	0.00461268	0.00936943	0.316172	0.00039025	0.00149852	0.130339	0.481246	1.1396	0.370143
ENSG00000152785	BMP3	0.719542	1.72218	0.797172	1.12591	0.00932596	0.173619	0.00960518	0.0358519	-0.0601641	-0.31822	-0.0525058	0.00404332	0.0270153	0.677579	0.00461268	0.0229308	0.694517	0.000390247	0.00466523	0.479534	0.194958	0.617119	0.333897
ENSG00000271916	.	1.13902	1.72002	1.25239	1.38549	0.0502597	0.173284	0.066622	0.0836544	-2.40126	0.0952829	0.130035	0.00404332	0.819744	0.0875615	0.00461268	0.804441	0.0962015	0.000390117	0.676227	0.0226119	1.19686	0.456363	0.37184
ENSG00000153250	RBMS1	6.13596	11.3139	12.8504	9.24925	0.581393	0.746021	0.768582	0.690735	-0.875144	-0.972386	-0.0731738	0.00406448	0.0443734	0.764334	0.00463912	0.0380809	0.778081	0.000392746	0.00898273	0.59589	0.369977	0.55912	0.293555
ENSG00000106605	BLVRA	2.30382	3.13627	3.2758	2.78707	0.292232	0.400849	0.41816	0.356174	-0.610224	-0.832132	-0.147146	0.00409507	0.021909	0.618771	0.00467417	0.0183951	0.635441	0.000396227	0.00354199	0.410094	0.212055	0.344547	0.255424
ENSG00000243355	.	1.10303	1.46208	1.10716	1.24475	0.0444519	0.106104	0.0420506	0.0532194	-2.01781	-0.0375141	0.174342	0.00409507	0.950218	0.194175	0.00467417	0.946478	0.207702	0.000396236	0.898351	0.0691064	0.730627	0.424064	0.390039
ENSG00000175470	PPP2R2D	7.48492	8.31105	8.78272	8.01804	0.632658	0.669124	0.684425	0.652929	-0.249508	-0.34788	-0.08534	0.00410651	0.0269853	0.657636	0.00468865	0.0229153	0.675234	0.000397725	0.00465805	0.455844	0.0758808	0.128283	0.125044
ENSG00000136026	CKAP4	30.6414	41.2294	20.5779	33.1836	0.909923	0.943151	0.854638	0.921539	-0.456515	0.389853	0.893196	0.00413018	0.177434	0.0014285	0.00471892	0.159534	0.00161352	0.000400556	0.0606936	0.000105513	0.157611	0.248408	0.280024
ENSG00000189046	ALKBH2	2.87904	2.35529	2.42533	2.60036	0.369185	0.300329	0.318479	0.333333	0.306454	0.235043	-0.06443	0.00413886	0.261432	0.79164	0.00473207	0.237794	0.804201	0.000401936	0.107311	0.635216	0.0972777	0.156339	0.149774
ENSG00000116138	DNAJC16	6.74123	7.77653	6.98643	7.18736	0.605294	0.650751	0.627297	0.624951	-0.270335	-0.163483	0.0996264	0.00414149	0.408489	0.630495	0.00473287	0.381424	0.647488	0.000402269	0.210255	0.423813	0.0823586	0.137526	0.135758
ENSG00000274180	NATD1	3.82307	2.74758	2.11237	3.12562	0.452784	0.356062	0.269336	0.393589	0.507655	1.08387	0.418114	0.00414543	0.000606088	0.135864	0.00473517	0.000462293	0.147148	0.000402729	3.58446e-05	0.0415881	0.177206	0.299121	0.292412
ENSG00000160447	PKN3	2.37256	1.7507	1.42166	1.97543	0.30301	0.180879	0.106495	0.227341	0.748728	1.94894	0.764696	0.00416545	9.91179e-05	0.0506486	0.00476088	7.17577e-05	0.0558657	0.000405182	3.96317e-06	0.010732	0.305549	0.478692	0.58169
ENSG00000146592	CREB5	2.78418	4.56047	2.40032	3.42032	0.35891	0.509466	0.314961	0.422293	-1.43828	0.0951165	0.256357	0.00417832	0.807102	0.0606787	0.00477562	0.790847	0.0669818	0.000406702	0.657869	0.0137214	0.704932	0.416762	0.479651
ENSG00000156052	GNAQ	1.07734	1.81549	5.08464	2.01136	0.0403194	0.196348	0.542525	0.234601	-1.4687	-2.84773	-0.199903	0.00418132	0.00191839	0.233374	0.00477865	0.00151537	0.24836	0.000407227	0.000151785	0.0908588	0.616355	0.912003	0.3932
ENSG00000211692	TRGJP1	1.73898	3.02497	2.18773	2.31631	0.182778	0.389289	0.281566	0.29011	-1.48127	-0.405796	0.0563963	0.00419013	0.227255	0.837885	0.0047865	0.205704	0.849788	0.000408164	0.087334	0.704811	0.532281	0.57889	0.318727
ENSG00000232874	LINC02924	0.681968	1.03545	1.93793	1.02269	0.00804155	0.032948	0.233093	0.0229519	-0.0840463	-2.98056	-0.0729898	0.00419226	0.0184904	0.635814	0.00478671	0.0154172	0.652616	0.000408449	0.00282824	0.430253	0.208786	1.50406	0.337337
ENSG00000171720	HDAC3	23.4708	19.1301	15.2982	20.4521	0.873792	0.848216	0.802759	0.854638	0.216011	0.541427	0.303112	0.0042035	2.53504e-05	0.0265139	0.00479916	1.74111e-05	0.0292494	0.000409779	7.72013e-07	0.00454904	0.0666206	0.113962	0.113456
ENSG00000119655	NPC2	16.4431	20.1192	19.6257	18.3988	0.811861	0.857039	0.848551	0.835763	-0.334423	-0.328843	0.00465114	0.00421567	0.136434	0.986516	0.0048145	0.121269	0.987193	0.000411358	0.0418386	0.973386	0.108042	0.174577	0.160502
ENSG00000163110	PDLIM5	2.5566	3.31359	10.6075	4.14788	0.329257	0.416764	0.727872	0.476071	-0.406425	-2.28138	-1.79673	0.00422668	3.16632e-21	5.69839e-13	0.00482944	2.03809e-21	5.36674e-13	0.000412904	3.30065e-24	1.88811e-15	0.143496	0.232285	0.23052
ENSG00000176476	SGF29	4.1645	5.08337	6.43915	4.89105	0.478305	0.539007	0.605852	0.523147	-0.361647	-0.705964	-0.279391	0.00422989	0.00151513	0.212027	0.00483087	0.00119304	0.226124	0.000413296	0.000113261	0.0789522	0.11836	0.19478	0.189405
ENSG00000172270	BSG	18.7068	13.7979	12.9695	15.8562	0.835986	0.787122	0.771207	0.808734	0.320539	0.439977	0.0977629	0.00424466	0.0311581	0.683061	0.00484643	0.026429	0.699861	0.000414898	0.00563701	0.48664	0.106265	0.175305	0.160874
ENSG00000233276	GPX1	22.9159	16.4985	15.5448	19.2101	0.870107	0.822025	0.805942	0.843469	0.365528	0.393221	0.0241073	0.00426059	0.0974108	0.937808	0.00486237	0.0855845	0.942598	0.000416534	0.0261528	0.874963	0.125874	0.200877	0.175257
ENSG00000156711	MAPK13	15.2767	19.8686	18.0769	17.5307	0.796839	0.85475	0.833194	0.827051	-0.447658	-0.32489	0.0750377	0.00426576	0.25535	0.814166	0.00486695	0.232138	0.826686	0.000417198	0.10354	0.668719	0.15626	0.233838	0.20771
ENSG00000234174	.	1.53536	1.72088	1.48985	1.60093	0.131457	0.17334	0.125091	0.136874	-0.834451	0.0374316	0.475082	0.0042749	0.93758	0.141102	0.00487513	0.932259	0.152423	0.000418172	0.874524	0.0439547	0.313091	0.350913	0.547171
ENSG00000070756	PABPC1	355.548	398.63	460.163	389.286	0.995644	0.996035	0.996761	0.995979	-0.23595	-0.434786	-0.178785	0.00428988	0.00261501	0.265046	0.00489236	0.00207292	0.281591	0.000420127	0.000224112	0.109476	0.0719708	0.12262	0.121022
ENSG00000289210	.	1.55595	1.86539	1.54432	1.67565	0.136371	0.207628	0.139275	0.156475	-0.505	-0.105201	0.281257	0.00428988	0.775472	0.298975	0.00489236	0.757841	0.317017	0.000420196	0.610564	0.130919	0.175442	0.242559	0.265816
ENSG00000173681	BCLAF3	3.98214	4.30549	4.43182	4.18144	0.465014	0.493494	0.503881	0.477858	-0.229785	-0.339567	-0.0969189	0.00429577	0.0196041	0.582757	0.00489776	0.0163826	0.601614	0.000420933	0.00306025	0.371343	0.0709411	0.11947	0.11612
ENSG00000135114	OASL	1.79985	3.08656	1.96996	2.33268	0.198135	0.395767	0.239124	0.292511	-1.09644	-0.249209	0.146215	0.00431477	0.502384	0.534198	0.00492016	0.473466	0.554315	0.000423133	0.29153	0.322044	0.421819	0.416043	0.338083
ENSG00000140284	SLC27A2	0.952387	1.01051	1.66084	1.08908	0.0254649	0.0298207	0.166415	0.0306584	-1.08166	-3.61662	-2.11817	0.00433387	8.52995e-08	0.00111106	0.00494322	5.23893e-08	0.00126226	0.000425393	1.05908e-09	7.68335e-05	0.44055	0.632592	0.673953
ENSG00000111667	USP5	9.70485	7.62446	6.69	8.40303	0.698163	0.645334	0.615234	0.664321	0.306048	0.511854	0.174601	0.00434634	0.00752451	0.408052	0.00495987	0.00616888	0.428949	0.000427102	0.000876396	0.209863	0.0968212	0.165734	0.156589
ENSG00000026025	VIM	132.796	167.207	179.868	153.88	0.986988	0.989725	0.989892	0.988831	-0.370558	-0.469389	-0.0801596	0.00435149	0.0444367	0.758026	0.00496346	0.0381312	0.772778	0.000427688	0.00899884	0.586893	0.122481	0.201077	0.179367
ENSG00000259207	ITGB3	2.41217	3.45451	6.35093	3.45468	0.308985	0.428268	0.601888	0.425197	-1.33727	-2.17667	-0.10268	0.00437244	0.0136792	0.516096	0.0049898	0.0113105	0.536404	0.000430237	0.00189993	0.305002	0.793085	1.0095	0.338468
ENSG00000216316	.	3.85835	2.50426	3.4873	3.26675	0.455464	0.324678	0.435472	0.408723	0.751376	0.0894495	-0.339391	0.00437935	0.831459	0.2519	0.00499593	0.816727	0.267942	0.000431242	0.694473	0.101584	0.308727	0.329907	0.381051
ENSG00000113088	GZMK	3.015	7.00697	1.09771	4.27514	0.383202	0.624672	0.0403194	0.484615	-1.83199	0.378439	4.82003	0.00438064	0.0391874	8.84486e-05	0.00499593	0.0335291	9.65596e-05	0.000431602	0.00762068	3.43488e-06	0.803223	0.70436	1.42176
ENSG00000152556	PFKM	6.12009	4.58958	4.62783	5.27899	0.580611	0.511308	0.516111	0.542414	0.391506	0.366644	-0.011125	0.00438064	0.151949	0.969378	0.00499593	0.135834	0.970748	0.000431476	0.0487828	0.93754	0.132586	0.214008	0.187216
ENSG00000085760	MTIF2	6.97131	5.6832	5.21641	6.18323	0.613503	0.569219	0.550176	0.585078	0.229237	0.364928	0.120793	0.00443638	0.0114537	0.478608	0.00506838	0.00942669	0.498175	0.000438385	0.00151206	0.270161	0.0708955	0.120302	0.117791
ENSG00000020633	RUNX3	25.9127	34.0664	35.2863	30.6224	0.888088	0.926118	0.925895	0.912604	-0.442304	-0.463047	-0.0272764	0.00443638	0.0926738	0.923471	0.00506838	0.0812751	0.928605	0.000438427	0.0244774	0.848849	0.150227	0.240154	0.202221
ENSG00000048707	VPS13D	18.8737	15.1728	15.9471	16.9494	0.837605	0.807896	0.810744	0.821187	0.221181	0.142329	-0.0784745	0.00443941	0.390105	0.656437	0.00506952	0.362306	0.674176	0.00043881	0.19563	0.454445	0.0685805	0.114169	0.11232
ENSG00000159860	TCAF2P1	1.56556	1.93148	2.45157	1.85171	0.139163	0.22198	0.322611	0.198917	-0.645027	-1.03249	-0.218477	0.00445617	0.0085788	0.442607	0.00508825	0.00706343	0.463152	0.000440715	0.00104135	0.238676	0.242295	0.385585	0.291024
ENSG00000272072	.	3.46876	4.33137	3.80938	3.86239	0.425197	0.495058	0.45982	0.456916	-0.405255	-0.290432	0.0783679	0.00446922	0.286946	0.793281	0.00510275	0.262012	0.805758	0.000442255	0.123171	0.637168	0.140159	0.216831	0.194909
ENSG00000230295	GTF2IP23	1.72978	1.34473	1.95129	1.61411	0.180376	0.0790194	0.235606	0.140001	0.569219	-0.346928	-0.995295	0.00447546	0.289706	0.00363377	0.00510697	0.264703	0.00410898	0.000443039	0.124929	0.000340981	0.212558	0.294037	0.345919
ENSG00000145362	ANK2	1.31268	1.04323	1.34513	1.21204	0.0800246	0.0341207	0.0867817	0.0485844	1.26432	-0.23184	-2.49809	0.00447616	0.361605	0.00686363	0.00510697	0.334458	0.00768795	0.000443192	0.173906	0.000775363	1.00657	0.478758	1.12449
ENSG00000133460	SLC2A11	22.4099	16.544	17.1136	19.2542	0.867147	0.822807	0.823979	0.84386	0.355171	0.299442	-0.0414859	0.00448362	0.217174	0.874923	0.00511988	0.196434	0.884287	0.000444598	0.0815924	0.764289	0.1179	0.190454	0.17477
ENSG00000137441	FGFBP2	4.91887	11.6939	1.9918	7.11006	0.522086	0.752443	0.244374	0.622494	-1.77228	0.182839	2.22221	0.00448956	0.454165	0.0121484	0.00512813	0.425344	0.0134727	0.000445601	0.249026	0.00163114	0.73837	0.472497	2.34378
ENSG00000186350	RXRA	2.42377	4.3264	2.87679	3.24404	0.310605	0.494723	0.37745	0.406266	-1.19565	-0.297835	0.104751	0.00449524	0.41491	0.629962	0.00512873	0.387076	0.646846	0.000446336	0.215575	0.423176	0.499751	0.456955	0.329328
ENSG00000290792	.	7.14622	11.7733	5.94545	8.771	0.621098	0.754119	0.583738	0.675825	-0.806168	0.14796	0.789956	0.0044957	0.708037	0.0404363	0.00512873	0.68721	0.0447796	0.000446465	0.517943	0.00795764	0.313543	0.34712	0.654671
ENSG00000137266	SLC22A23	2.59845	1.82262	1.66519	2.14367	0.334841	0.197967	0.167476	0.26068	1.13414	0.639881	0.0266202	0.00449704	0.104863	0.945476	0.00512873	0.092337	0.949011	0.000446682	0.0289382	0.889336	0.562089	0.873664	0.311697
ENSG00000108559	NUP88	38.0751	27.6621	39.3153	34.1836	0.933099	0.902999	0.935388	0.924778	0.345368	-0.125754	-0.461779	0.00449736	0.641432	0.0301381	0.00512873	0.616876	0.0332603	0.000446798	0.437018	0.00539077	0.11505	0.176766	0.192171
ENSG00000137947	GTF2B	20.3484	16.5453	16.7436	18.275	0.850673	0.822863	0.820964	0.834255	0.222654	0.178505	-0.0456383	0.00450812	0.257779	0.8135	0.00514155	0.234291	0.826186	0.000448202	0.105063	0.667842	0.0692485	0.11557	0.112967
ENSG00000180573	H2AC6	173.018	305.648	214.346	231.764	0.990339	0.994918	0.9914	0.99274	-0.798729	-0.234152	0.157387	0.00450919	0.523366	0.517284	0.00514429	0.493737	0.53758	0.000448729	0.31187	0.306055	0.31621	0.364286	0.318049
ENSG00000212391	.	1.25413	1.71309	1.86107	1.53198	0.0685765	0.171441	0.217122	0.118557	-2.6062	-3.6826	-0.131163	0.00451755	0.00862068	0.441815	0.0051515	0.00709427	0.46218	0.000449645	0.00104788	0.238046	1.00802	1.63726	0.35731
ENSG00000186469	GNG2	15.3651	20.7359	25.5817	19.117	0.798124	0.861842	0.886972	0.842464	-0.460967	-0.718763	-0.183413	0.00452481	0.0126123	0.496407	0.00515704	0.0104224	0.516617	0.000450704	0.00171174	0.286279	0.161414	0.260915	0.224928
ENSG00000185201	IFITM2	26.4109	45.706	44.0496	36.8259	0.890825	0.951025	0.94477	0.931926	-0.697042	-0.556421	0.0141415	0.00452481	0.149994	0.97182	0.00515704	0.134007	0.972791	0.000450669	0.0479319	0.942532	0.26428	0.387828	0.261433
ENSG00000226320	LINC01811	1.01234	1.13937	2.34736	1.2768	0.0318311	0.0457363	0.307087	0.0594739	-0.044306	-10.3856	-7.25644	0.00452986	1.55022e-11	5.27298e-06	0.00516046	9.26459e-12	5.76122e-06	0.000451291	6.78138e-14	1.21614e-07	0.187924	2.54724	2.11163
ENSG00000151967	SCHIP1	1.24594	0.911594	1.25717	1.1164	0.0670687	0.0196571	0.0676272	0.0342883	0.0404456	-0.0612157	-0.128711	0.00454047	0.854818	0.0666877	0.00517271	0.842774	0.0734233	0.000452771	0.731504	0.0155457	0.187189	0.445385	0.371725
ENSG00000156253	RWDD2B	2.21097	1.92078	1.70926	2.01633	0.278159	0.219411	0.178031	0.235774	0.500208	0.724738	0.156097	0.00454133	0.0202811	0.578564	0.00517271	0.0170125	0.597619	0.000452941	0.0031969	0.367042	0.17667	0.294281	0.238512
ENSG00000121057	AKAP1	3.46893	2.73001	3.82509	3.23588	0.425309	0.35461	0.461049	0.405372	0.350417	-0.204968	-0.558086	0.0045456	0.417345	0.00968984	0.00517814	0.389267	0.0107174	0.000453705	0.217622	0.00122095	0.118459	0.181436	0.2001
ENSG00000289573	.	1.17381	1.52406	1.29778	1.33133	0.0547272	0.122634	0.0757804	0.0704194	-1.71563	-0.108697	0.0803322	0.00457426	0.650303	0.388927	0.00521816	0.625196	0.410509	0.000457503	0.447626	0.194652	0.976112	0.43663	0.342601
ENSG00000167232	ZNF91	30.0649	37.5322	30.3109	33.038	0.907746	0.936059	0.908862	0.921148	-0.372014	-0.0909446	0.239699	0.00457546	0.7596	0.309473	0.00522008	0.741414	0.327637	0.000457963	0.589132	0.137993	0.125417	0.189178	0.196419
ENSG00000108439	PNPO	1.5996	1.32929	1.36222	1.45525	0.147373	0.0761713	0.0913051	0.0999051	0.37071	0.195617	-0.13906	0.00459066	0.462346	0.582716	0.00523604	0.433601	0.601562	0.000459656	0.255821	0.371244	0.122056	0.191944	0.184182
ENSG00000038427	VCAN	5.25466	18.2123	4.59812	10.2396	0.540068	0.839448	0.514603	0.716089	-0.11862	-0.0214927	0.0909572	0.0046046	0.857502	0.23695	0.0052564	0.845633	0.252134	0.000461737	0.736516	0.0928711	0.241156	0.428897	0.351377
ENSG00000178999	AURKB	1.58872	1.14429	1.98487	1.47779	0.144915	0.0465181	0.242978	0.105545	0.93485	-0.348568	-1.58047	0.00465279	0.32447	0.00505509	0.00531432	0.298176	0.00568645	0.000467176	0.148081	0.000519709	0.403153	0.446857	0.662666
ENSG00000237706	TRIM51EP	0.38185	0.428918	2.17116	0.687908	0.00128441	0.00156363	0.279053	0.00335064	-2.89429	-7.89598	-2.59334	0.00465693	1.11864e-05	0.0185365	0.00531432	7.4896e-06	0.0206119	0.000467764	2.92039e-07	0.00283735	1.36188	1.76803	4.03348
ENSG00000291143	.	10.6575	14.9124	12.016	12.5474	0.720165	0.804378	0.754789	0.759759	-0.52624	-0.224941	0.177081	0.00465766	0.505631	0.534611	0.00531432	0.476394	0.554636	0.000467976	0.294661	0.322472	0.188103	0.262421	0.248629
ENSG00000014257	ACP3	1.69293	3.00302	1.74233	2.21555	0.171274	0.387111	0.186966	0.273022	-1.54436	-0.156249	0.138089	0.00465766	0.576681	0.475896	0.00531432	0.547894	0.495357	0.000468012	0.364895	0.267886	0.560665	0.424536	0.358018
ENSG00000198851	CD3E	28.2292	86.0064	4.76301	47.1561	0.89909	0.978779	0.524655	0.951416	-1.73009	2.33425	4.96475	0.00466432	0.0140053	1.57638e-05	0.0053191	0.0115974	1.73826e-05	0.000469047	0.00196107	4.41675e-07	0.706413	1.6509	1.31151
ENSG00000252577	SCARNA20	1.77164	1.13592	1.07875	1.41054	0.190987	0.0454012	0.0368013	0.0898531	0.891111	0.475495	-0.0513812	0.00466432	0.245654	0.858363	0.0053191	0.223123	0.868596	0.000469115	0.0978491	0.737775	0.349132	0.481094	0.29155
ENSG00000259600	.	1.57955	2.25419	1.76183	1.87388	0.142849	0.283688	0.192662	0.203719	-1.57457	-0.124287	0.0896822	0.00466553	0.636878	0.420158	0.0053191	0.612115	0.441038	0.000469324	0.43139	0.219883	1.01514	0.433722	0.344827
ENSG00000103005	USB1	4.6852	5.21007	3.59931	4.71688	0.510247	0.545988	0.444128	0.513095	-0.227911	0.323246	0.557883	0.00466812	0.029076	5.89767e-05	0.00532065	0.0247008	6.39826e-05	0.000469758	0.00513962	2.11882e-06	0.0705762	0.120306	0.124716
ENSG00000126067	PSMB2	7.91214	8.44355	7.77618	8.09906	0.647289	0.673815	0.654493	0.655498	-0.161322	-0.0604043	0.100946	0.00467461	0.653529	0.403127	0.00532582	0.628515	0.423966	0.000470512	0.45116	0.20592	0.0475071	0.0816527	0.082354
ENSG00000010278	CD9	1.17139	2.19853	6.98777	2.50968	0.0545597	0.274194	0.627408	0.32021	-1.14926	-3.1218	-0.393741	0.00469433	0.000391173	0.108325	0.00535329	0.000296232	0.118392	0.000473619	2.11748e-05	0.0302608	0.811328	0.883997	0.624561
ENSG00000205302	SNX2	34.7175	25.0978	29.0135	30.0216	0.923885	0.890266	0.904116	0.910091	0.338356	0.143268	-0.168026	0.00469433	0.583044	0.46466	0.00535329	0.555162	0.484809	0.000473494	0.371689	0.25766	0.108473	0.174094	0.169743
ENSG00000135299	ANKRD6	1.42389	1.88731	2.18627	1.72847	0.104484	0.212431	0.281398	0.16904	-0.809864	-1.10768	-0.1351	0.00469561	0.0233887	0.615192	0.00535329	0.0196752	0.631515	0.000473835	0.00384696	0.406269	0.365183	0.55248	0.303739
ENSG00000178127	NDUFV2	34.102	25.828	30.4602	30.2662	0.922098	0.893896	0.909477	0.910985	0.295253	0.0520943	-0.227066	0.00471035	0.845482	0.24639	0.00536776	0.832076	0.262136	0.000475498	0.716066	0.0983433	0.0952819	0.152819	0.154521
ENSG00000159445	THEM4	4.63573	5.75268	3.85684	4.94935	0.506897	0.572346	0.463729	0.526386	-0.428005	0.216076	0.643833	0.00471164	0.477422	0.0141185	0.00536776	0.44835	0.015634	0.000475716	0.269155	0.00198186	0.152319	0.226271	0.267679
ENSG00000180488	MIGA1	6.10263	6.59469	6.21959	6.31474	0.579885	0.608086	0.595633	0.591277	-0.194164	-0.112809	0.0813706	0.00471517	0.445683	0.599787	0.00536939	0.417282	0.616958	0.00047616	0.24123	0.390323	0.0582873	0.0993488	0.0992233
ENSG00000146729	NIPSNAP2	15.2849	17.1408	17.3497	16.3458	0.797118	0.828838	0.826213	0.814821	-0.230649	-0.261556	-0.0242296	0.00471854	0.0888076	0.906811	0.00537145	0.0777842	0.914137	0.000476642	0.023062	0.819951	0.0718638	0.121309	0.118895
ENSG00000204397	CARD16	9.1595	11.7543	10.2033	10.3466	0.682694	0.753728	0.719048	0.717876	-0.423042	-0.256759	0.116907	0.00472642	0.372543	0.680091	0.00538139	0.34521	0.696962	0.000477824	0.182177	0.482896	0.147646	0.220867	0.201741
ENSG00000196586	MYO6	2.02091	2.54013	1.87435	2.20133	0.242754	0.330318	0.219076	0.2709	-1.20931	0.080446	0.357417	0.00474563	0.867191	0.0818275	0.00540194	0.855541	0.089929	0.000480031	0.751579	0.0205601	0.506657	0.393909	0.604054
ENSG00000233306	TRGV2	1.4222	2.01541	1.05748	1.59663	0.104038	0.23985	0.0338974	0.13598	-1.73429	3.81209	6.45334	0.00474683	0.00802559	3.59328e-05	0.00540194	0.00660743	3.95284e-05	0.00048032	0.000955673	1.17656e-06	0.687701	1.84016	1.72617
ENSG00000197601	FAR1	10.9839	12.3723	9.67728	11.3194	0.726922	0.76512	0.7076	0.738761	-0.246683	0.0868731	0.32825	0.00474819	0.676449	0.0360335	0.00540194	0.652683	0.0399839	0.000480555	0.47824	0.00685576	0.0766983	0.127321	0.132854
ENSG00000263482	ANTXRLP1	1.85009	3.1862	1.45058	2.31078	0.209304	0.406098	0.114257	0.289272	-1.36919	0.20836	1.84385	0.00475413	0.321901	0.00572888	0.0054073	0.295793	0.00642177	0.000481333	0.146434	0.000611802	0.645763	0.473963	1.79723
ENSG00000176894	PXMP2	3.92186	2.93162	2.41497	3.29066	0.459988	0.378679	0.316971	0.410901	0.474898	0.957152	0.353116	0.00478147	0.00174789	0.195928	0.00543899	0.00137683	0.209639	0.000484458	0.000135286	0.0700844	0.163319	0.291506	0.271384
ENSG00000072110	ACTN1	2.21295	3.81269	3.52014	3.0515	0.278271	0.458927	0.438153	0.386776	-1.40194	-0.245431	0.0689034	0.00481533	0.407405	0.643956	0.00548412	0.380302	0.660745	0.000488784	0.209297	0.440332	0.833791	0.476726	0.333194
ENSG00000011638	LDAF1	2.35011	3.14476	3.20676	2.79997	0.299045	0.401686	0.412073	0.357514	-0.65441	-0.544483	0.0128229	0.00486351	0.152434	0.970466	0.00554873	0.136193	0.971506	0.000494852	0.049018	0.939792	0.252239	0.362766	0.255591
ENSG00000198356	GET3	12.1012	9.39027	9.32594	10.5902	0.748813	0.701346	0.698945	0.723683	0.289295	0.313097	0.0181321	0.0048795	0.108645	0.948031	0.00556355	0.0958299	0.951306	0.000497106	0.0303967	0.894578	0.0939474	0.156138	0.146558
ENSG00000164307	ERAP1	10.8485	12.3457	11.9627	11.6157	0.724689	0.764729	0.753728	0.744346	-0.25467	-0.240547	0.016708	0.0048795	0.170749	0.947567	0.00556355	0.153493	0.950798	0.0004971	0.0575234	0.893383	0.0807436	0.13452	0.129829
ENSG00000121058	COIL	10.7643	9.0025	9.12758	9.80914	0.722958	0.691517	0.69403	0.705311	0.203537	0.172659	-0.0335284	0.0048795	0.233646	0.855423	0.00556355	0.211868	0.865696	0.000497004	0.0910386	0.732654	0.062918	0.104915	0.103629
ENSG00000266145	RHOT1P1	2.46343	3.66228	2.50739	2.94148	0.317418	0.446976	0.3311	0.373653	-0.86619	-0.106134	0.262516	0.0048877	0.78057	0.329587	0.00557155	0.762937	0.348234	0.000498132	0.617993	0.151592	0.323721	0.350388	0.384162
ENSG00000276644	DACH1	0.816826	0.823127	1.63254	0.950399	0.0140727	0.0126766	0.159602	0.0161948	-1.15918	-5.84468	-4.35777	0.00489808	2.19685e-15	3.90187e-09	0.00558193	1.28673e-15	4.16401e-09	0.000499372	5.02992e-18	2.99971e-11	0.452332	0.705443	0.718149
ENSG00000260278	BMP2K-DT	1.13519	0.991589	0.953159	1.04952	0.0495337	0.0279779	0.0224493	0.0264701	0.898933	0.624273	0.00257773	0.00491305	0.135232	0.985622	0.00559653	0.120263	0.986908	0.00050099	0.0413368	0.971256	0.392252	0.588583	0.293285
ENSG00000280407	.	1.54126	1.95645	3.55994	2.0288	0.133188	0.227174	0.440945	0.239459	-0.496942	-1.92314	-1.28645	0.00493139	7.70896e-10	5.0374e-05	0.00561494	4.45053e-10	5.51122e-05	0.000502952	4.8216e-12	1.76193e-06	0.188674	0.295727	0.304715
ENSG00000283385	MIR4524A	5.40826	2.81909	0.648629	3.62614	0.548501	0.365332	0.0046909	0.438264	0.80367	6.49629	5.35472	0.00495104	1.54024e-08	3.25965e-06	0.00563483	8.89578e-09	3.53667e-06	0.000505048	1.50523e-10	6.97182e-08	0.351023	1.35944	1.35476
ENSG00000101940	WDR13	9.49389	7.81446	8.46588	8.6689	0.692913	0.652036	0.676272	0.672921	0.22398	0.0845337	-0.136135	0.00495578	0.656067	0.407138	0.0056398	0.631178	0.427957	0.000505808	0.454021	0.209067	0.0700189	0.116342	0.116148
ENSG00000184574	LPAR5	20.8196	15.8556	10.2224	17.1663	0.85475	0.815603	0.719328	0.822863	0.30482	0.895928	0.533885	0.00497544	1.79323e-06	0.00553242	0.00566029	1.14384e-06	0.00621904	0.000508105	3.4749e-08	0.000584848	0.099812	0.172273	0.175509
ENSG00000204852	TCTN1	14.8699	8.36484	5.78714	10.8546	0.791646	0.670743	0.577204	0.729659	0.631678	1.05541	0.227816	0.00497544	0.00796828	0.408318	0.00566029	0.00655588	0.429161	0.000508279	0.000945288	0.210061	0.254259	0.411313	0.30618
ENSG00000164172	MOCS2	3.51238	3.87052	3.50234	3.65146	0.428827	0.463673	0.436757	0.440331	-0.228267	-0.0635765	0.160203	0.00498007	0.750668	0.32493	0.00566398	0.732123	0.344118	0.000509029	0.575371	0.148393	0.0711854	0.117626	0.119286
ENSG00000083093	PALB2	3.92536	3.29366	3.11847	3.54751	0.460323	0.415033	0.403809	0.432345	0.228079	0.315091	0.0758946	0.00498125	0.0335801	0.684866	0.00566398	0.028554	0.70131	0.000509242	0.00621645	0.488806	0.0705294	0.119576	0.11767
ENSG00000070785	EIF2B3	3.64157	2.95392	2.86034	3.24587	0.43966	0.381303	0.375719	0.406433	0.322438	0.314896	-0.00729111	0.0049852	0.150974	0.980765	0.00566599	0.13494	0.982063	0.00050974	0.0483743	0.960608	0.108287	0.175054	0.161743
ENSG00000212916	MAP10	1.67493	2.04326	2.38704	1.93408	0.166862	0.245267	0.313118	0.21768	-0.876838	-1.50931	-0.250795	0.00499382	0.0056111	0.353575	0.00567536	0.00456872	0.373605	0.0005109	0.000596508	0.168327	0.39989	0.615893	0.363358
ENSG00000236360	RRAS2P1	1.37504	1.95093	1.52691	1.62569	0.0934272	0.225833	0.135701	0.143017	-0.879207	-0.280589	0.132682	0.00500056	0.478959	0.564889	0.00568156	0.450057	0.584588	0.000511775	0.270507	0.352477	0.391767	0.401311	0.318094
ENSG00000174405	LIG4	4.11726	5.25615	5.94307	4.85812	0.474507	0.548389	0.583515	0.521416	-0.405718	-0.594692	-0.146149	0.00500954	0.0203474	0.580419	0.00569496	0.0170567	0.599403	0.000513427	0.00321189	0.368907	0.136147	0.225928	0.198215
ENSG00000133265	HSPBP1	7.79606	6.24619	8.24626	7.25954	0.643268	0.594572	0.668845	0.627576	0.293881	-0.201794	-0.496618	0.00501036	0.344671	0.00682625	0.00569496	0.317617	0.00764106	0.000513618	0.162031	0.000769781	0.0978916	0.156377	0.169007
ENSG00000063241	ISOC2	3.0578	2.409	4.29225	3.00131	0.387335	0.309097	0.494611	0.381136	0.433701	-0.623881	-1.13572	0.00504103	0.0214577	2.83555e-05	0.00573251	0.0180202	3.13127e-05	0.000517325	0.00344867	8.83058e-07	0.15599	0.249816	0.261716
ENSG00000158863	FHIP2B	11.0098	12.696	11.2904	11.7174	0.727593	0.770369	0.741107	0.746915	-0.264936	-0.120703	0.136075	0.00504404	0.567224	0.488052	0.0057355	0.538441	0.508522	0.000517915	0.355142	0.278726	0.084232	0.137449	0.137193
ENSG00000183258	DDX41	12.9897	10.4688	9.52006	11.4417	0.763612	0.729045	0.703635	0.740883	0.243871	0.385967	0.124514	0.00504896	0.0137179	0.49923	0.00573897	0.0113504	0.519467	0.000518549	0.00190852	0.288641	0.0765502	0.129446	0.126912
ENSG00000129810	SGO1	1.90103	1.49383	2.8164	1.88817	0.218853	0.114704	0.370749	0.206902	0.510126	-0.803846	-1.42845	0.00505196	0.0113454	1.0884e-05	0.0057412	0.0093461	1.20053e-05	0.000519199	0.0014925	2.81213e-07	0.18321	0.297183	0.304433
ENSG00000112679	DUSP22	10.8979	14.731	13.6819	12.8512	0.725694	0.801251	0.780589	0.765622	-0.472866	-0.322459	0.0845365	0.00505292	0.296165	0.778334	0.0057412	0.271043	0.792265	0.000519392	0.129203	0.614497	0.169696	0.252291	0.218212
ENSG00000250903	GMDS-DT	8.63038	6.86695	6.40031	7.5792	0.668119	0.619311	0.604065	0.639191	0.27114	0.373917	0.0876844	0.00505799	0.0353333	0.687566	0.00574654	0.0300827	0.704101	0.000520195	0.00668506	0.492128	0.0862617	0.146835	0.13909
ENSG00000287069	.	0.921787	1.14158	0.961385	1.0145	0.0223376	0.0460714	0.0231753	0.0220584	-0.0357104	-0.145778	-0.0128579	0.00506551	0.111304	0.970327	0.00575257	0.0982154	0.971474	0.000521063	0.0314989	0.939327	0.185356	0.477468	0.331132
ENSG00000236901	MIR600HG	7.61677	6.08493	4.89166	6.57701	0.637125	0.587368	0.531971	0.601999	0.375776	0.707172	0.262217	0.0050779	0.00316012	0.271845	0.00576934	0.00252528	0.288748	0.000522904	0.000285006	0.113712	0.127837	0.214986	0.201967
ENSG00000093134	VNN3P	2.98514	4.43445	4.14348	3.74068	0.380131	0.501982	0.485285	0.447646	-1.21765	-0.263692	0.0820557	0.00508293	0.414099	0.64241	0.00577255	0.386368	0.658918	0.000523517	0.214793	0.438488	0.684471	0.46348	0.331768
ENSG00000235531	MSC-AS1	1.0814	1.39463	1.39269	1.25449	0.0414363	0.09097	0.0984531	0.0549506	-1.80923	-0.686862	-0.0152149	0.00508833	0.07582	0.867253	0.00577675	0.0659427	0.877809	0.000524543	0.0185339	0.751826	0.888701	1.25887	0.326368
ENSG00000169105	CHST14	4.53273	5.5093	4.92101	4.97878	0.500866	0.561401	0.533255	0.528229	-0.373084	-0.191557	0.143476	0.00508833	0.477533	0.577822	0.00577675	0.448445	0.596965	0.000524526	0.269287	0.366269	0.125436	0.196636	0.187327
ENSG00000291103	MPHOSPH10P1	1.75812	2.6924	2.25043	2.20428	0.187524	0.349361	0.292902	0.271067	-1.54142	-0.113379	0.0976009	0.00509404	0.664417	0.39985	0.00578285	0.64014	0.420432	0.00052542	0.464601	0.203338	1.02106	0.430546	0.347748
ENSG00000291230	.	22.8972	12.8272	9.45059	16.7801	0.869939	0.771933	0.702128	0.81873	0.676742	1.21495	0.258388	0.00510084	0.00495257	0.328846	0.00579014	0.00401827	0.347639	0.000526406	0.000505341	0.151041	0.271765	0.465495	0.345454
ENSG00000012223	LTF	2.79355	5.1267	0.943327	3.41279	0.360138	0.541576	0.0217233	0.421623	-0.0964696	0.200528	4.85212	0.00512553	0.0871634	0.000456939	0.00581837	0.0763058	0.000514419	0.000529373	0.0224861	2.56534e-05	0.218038	0.509101	2.51587
ENSG00000163221	S100A12	9.44002	22.2126	3.69214	13.5341	0.691852	0.873569	0.451611	0.776065	-0.166355	0.157308	0.170135	0.00512646	0.450749	0.0127898	0.00581837	0.421897	0.014139	0.000529622	0.245877	0.00174254	0.313051	0.46727	0.401021
ENSG00000133027	PEMT	3.06584	3.82357	4.45833	3.58731	0.38834	0.460044	0.505445	0.435081	-0.410448	-0.643028	-0.173776	0.00513121	0.0138327	0.505011	0.00582229	0.011447	0.5257	0.000530304	0.00192861	0.294066	0.147336	0.237621	0.20641
ENSG00000033327	GAB2	27.4882	35.9155	34.95	31.9982	0.895795	0.932149	0.924946	0.917518	-0.399341	-0.377816	0.0103993	0.00514105	0.147763	0.985454	0.00583148	0.131837	0.986888	0.000531608	0.0469311	0.970742	0.138335	0.21471	0.192415
ENSG00000260948	.	4.66636	5.49234	5.49821	5.12454	0.50874	0.560619	0.565198	0.535321	-0.34755	-0.373359	-0.0235856	0.0051419	0.10205	0.928858	0.00583148	0.0898115	0.93371	0.000531792	0.0278809	0.858417	0.114228	0.189274	0.171452
ENSG00000104375	STK3	3.68694	2.74416	3.28624	3.25217	0.443179	0.355783	0.419222	0.407271	0.518397	0.0680598	-0.337118	0.00515833	0.868726	0.235633	0.00585074	0.857113	0.250912	0.000533875	0.754348	0.0921284	0.186082	0.25279	0.27454
ENSG00000169031	COL4A3	4.03151	8.91687	12.0612	7.24125	0.468085	0.689004	0.755347	0.627017	-0.101997	-0.491571	-0.0935133	0.0051692	0.0127898	0.487039	0.00586053	0.0105722	0.507475	0.000535096	0.00174285	0.277812	0.224477	0.952703	0.343766
ENSG00000288744	.	4.18946	3.20592	3.16957	3.63916	0.480538	0.407718	0.408779	0.439493	0.457436	0.431774	-0.000279484	0.00518923	0.142597	0.997911	0.00588388	0.126955	0.997614	0.000537556	0.0446217	0.99553	0.169068	0.264247	0.212286
[truncated: 16,271 more rows]

## Sheet: Supplementary Table S5
Table S5. GSEA results. DB: gene set database; GO: gene ontologies; WP: WikiPathways.
Contrast	DB	ID	Description	Absolute(NES)	NES	p.adjust	pvalue	qvalue	set Size	Gene Ratio	enrichment Score	rank	leading edge	core enrichment
[truncated: 136 more rows]

## Sheet: Supplementary Table S6
Table S6. MSigDB GSEA on BCL3 targets among the genes differentially expressed between tCLL and oCLL
[truncated: 24 more rows]

[truncated: 3 more sheets: Supplementary Table S7, Supplementary Table S8, Supplementary Table S9]
